# Supplementary material for: Microglial NF-κB drives tau spreading and toxicity in a mouse model of tauopathy
Source: Nat Commun. 2022 Apr 12;13:1969. doi: 10.1038/s41467-022-29552-6 (PMC9005658; doi:10.1038/s41467-022-29552-6)
Supplement: Supplementary file 5 — Suppementary data 1 [file 41467_2022_29552_MOESM5_ESM.xlsx]

## Sheet: Sheet1
	Supplementary Data 1
	Sample	Conc.	Endotoxin (EU/ml)
	monomer tau WT	100nM	0.13
	monomer tau P301L	100nM	0.16
	fibrillar tau K18/PL	2.5μg/ml	0.1
	fibrillar tau full length	2μg/ml	0.88
	LPS	50ng/ml	226
