# Supplementary material for: Microglial NF-κB drives tau spreading and toxicity in a mouse model of tauopathy
Source: Nat Commun. 2022 Apr 12;13:1969. doi: 10.1038/s41467-022-29552-6 (PMC9005658; doi:10.1038/s41467-022-29552-6)
Supplement: Supplementary file 7 — Suppementary Data 3 [file 41467_2022_29552_MOESM7_ESM.xlsx]

## Sheet: Sup table 3 for Fig. 1b
Supplementary Data-3
Genes	Neuroinflammation Signaling Pathway	Production of Nitric Oxide and Reactive Oxygen Species in Macrophages	NF-κB Signaling	Phagosome Formation	Role of Pattern Recognition Receptors in Recognition of Bacteria and Viruses	Fcγ Receptor-mediated Phagocytosis in Macrophages and Monocytes	Interferon Signaling	IL-12 Signaling and Production in Macrophages	Toll-like Receptor Signaling	Signaling by Rho Family GTPases	Rac Signaling	Actin Cytoskeleton Signaling	Chemokine Signaling	Tec Kinase Signaling	Integrin Signaling	ERK/MAPK Signaling	JAK/Stat Signaling	Tight Junction Signaling	TNFR2 Signaling	PI3K/AKT Signaling	Apoptosis Signaling
TGFBR1
NCSTN
HLA-DQB1
CXCL10
GAD2
SOD2
PIK3CG
GABRB1
IRS2
FGFR2
TBK1
NFKB2
GRIN3A
IRS1
PLCG2
SYK
NCF2
PIK3R6
CD86
GLUL
PIK3CD
CFLAR
SNCA
TNF
PIK3CA
ICAM1
HLA-A
SLC1A3
BMPR2
MFGE8
PSEN2
CCL5
FZD1
GRINA
JUN
CCL2
TLR7
TLR3
CTNNB1
CASP8
NFE2L2
GRB2
MYD88
TNFRSF1A
IFNGR2
PLCG1
IRAK3
FOS
PLA2G4A
IL12B
Tlr13
IRAK4
IRAK2
PSEN1
JAK1
TICAM2
CX3CR1
FGFR3
IKBKB
TGFB1
MAPK3
TLR1
CYBB
BIRC3
CASP3
MAPK4
FGFR1
IL6R
TYK2
BACE1
IFNGR1
TLR2
PIK3R3
IRF7
CD40
MAPT
S100B
MAPK10
CX3CL1
B2M
PYCARD
PIK3R5
NFKB1
BCL2
GABRB3
TGFB2
CASP1
AKT3
STAT1
NAIP
NLRP3
GABBR1
IKBKE
BIRC5
CSF1R
TLR4
MAPK14
TLR6
IL1B
NFATC2
SLC1A2
P2RX7
MMP9
RAC2
SPI1
RHOG
RHOB
CYBA
PPM1L
NFKBIB
PPP1CA
PTPN6
RAC1
RHOJ
NCF4
RAC3
IRF1
NCF1
Cdc42
RHOQ
RND3
PPP2R3A
RHOA
PRKCD
PPP2R2B
SIRPA
RAP1B
APOE
PPP1R3C
RHOH
PRKCZ
LYZ
NFKBIA
NGFR
RHOU
PPP2R2C
TNFRSF1B
MAP2K1
PRKCA
PPP2R5D
RHOBTB1
PRKCI
MAP3K8
MAP3K3
CLU
PRKCB
RAP2B
TNIP1
MRAS
LTBR
TNFSF13B
TAB1
RRAS
IL1RN
PRKACA
AZI2
RAP2A
BMP2
TNFAIP3
TANK
TRADD
IGF1R
PDGFRA
FLT1
RELB
TNFRSF11A
IGF2R
TRAF2
GHR
NTRK2
NTRK3
PELI1
FCER1G
EIF2AK2
MAP4K4
FCGR1A
PLCE1
PLCB1
ITGA4
MARCO
ITGA5
ITGAM
C3AR1
MSR1
PDIA3
FCGR3A/FCGR3B
C5AR1
FCGR2A
ITGB2
CLEC7A
Oas1b
C1QA
C1QC
C1QB
IFIH1
NOD1
C3
NOD2
DDX58
TNFSF10
EIF2S1
RNASEL
CLEC6A
OAS1
OAS2
IL15
OAS3
Oas1d (includes others)
FYN
ARPC1B
PTK2B
ARPC5
TLN1
PAK1
ACTR3
RAB11B
HCK
ARPC3
VASP
ACTR2
PXN
PLD3
ACTB
FYB1
INPP5D
PLD4
TLN2
ACTA2
WAS
ARPC2
LYN
VAV1
LCP2
ARPC4
IFIT3
IFI35
IRF9
PSMB8
BAX
IFNAR2
TAP1
IFITM2
BAK1
ISG15
IFITM3
IFIT1
STAT2
IFNAR1
MAF
MAP2K2
STAT6
REL
RAB7A
CEBPB
TOLLIP
Ubb
TRAF4
TRAF1
CD14
UBC
MYL6
ARHGEF1
SLC9A1
PARD6A
PTK2
GNB4
CFL2
GNA15
CDC42EP1
CDH13
CFL1
ARHGEF17
GNG3
GNAZ
PKN1
MYL9
CDH2
CYFIP1
CDH20
ARHGEF6
GNAO1
PAK5
PARD3
ARHGEF9
PPP1R12C
2021-09-03
GNA11
WASF3
ARHGEF2
ARHGEF3
MYL12A
GNG4
CDH4
GNAI1
VIM
GNAI2
PAK3
MSN
CDK5R1
CYFIP2
TIAM1
ABI2
NCKAP1
BRK1
MYH10
MPRIP
MYH9
F2R
Ppp1r12b
FGF12
MYH14
FGD1
GSN
SSH3
FGD3
BCAR1
SHC1
FLNA
PFN2
WASF2
CSK
APC2
NCKAP1L
CCR3
Calm1 (includes others)
CAMK1
CAMK1D
CAMK2D
CAMK2B
CCL4
TNFRSF21
BTK
Wasl
ITGB3
ITGA9
ARF4
TSPAN5
CTTN
TSPAN7
ITGB8
PARVA
ITGAL
CAPNS1
NEDD9
BAD
ETS2
VRK2
ELF1
RPS6KA1
ELK3
DUSP2
ELF4
PRKAG2
RPS6KA4
SOCS6
CDKN1A
SOCS7
VTI1A
JAM2
MPDZ
TJP2
CLDN12
JAM3
SPTAN1
NECTIN3
MPP5
SYMPK
CPSF4
NECTIN1
SNAP25
F11R
EPB41
MAGI2
CCND1
MCL1
CDC37
SYNJ1
INPP5F
HSP90AA1
INPP5K
CDK1
BCL2A1
Total Genes #	103	78	72	56	62	44	22	51	32	90	54	79	34	71	79	63	36	51	17	43	35
