# Supplementary material for: Microglial NF-κB drives tau spreading and toxicity in a mouse model of tauopathy
Source: Nat Commun. 2022 Apr 12;13:1969. doi: 10.1038/s41467-022-29552-6 (PMC9005658; doi:10.1038/s41467-022-29552-6)
Supplement: Supplementary file 9 — Suppementary Data 5 [file 41467_2022_29552_MOESM9_ESM.xlsx]

## Sheet: Tau MG & PS19MG
Supplementary Data 5
ID	description	gene	Log2FC.Fibrils	FDR.Fibrils	Log2FC.PS19.	FDR.PS19.
ENSMUSG00000028692	Alcohol dehydrogenase [NADP(+)] [Source:UniProtKB/Swiss-Prot;Acc:Q9JII6]	Akr1a1	0.516459	0.00476362	0.568269	0.0223872
ENSMUSG00000027712	Annexin A5 [Source:UniProtKB/Swiss-Prot;Acc:P48036]	Anxa5	0.438565	0.00752739	0.958921	0.00846917
ENSMUSG00000040701	AP-1 complex subunit gamma-like 2 [Source:UniProtKB/Swiss-Prot;Acc:O88512]	Ap1g2	1.0477	0.0315374	1.10429	0.0463972
ENSMUSG00000038352	ADP-ribosylation factor-like protein 5C [Source:UniProtKB/Swiss-Prot;Acc:Q6P068]	Arl5c	2.12015	9.45e-06	0.665066	0.0479963
ENSMUSG00000018585	Copper transport protein ATOX1 [Source:UniProtKB/Swiss-Prot;Acc:O08997]	Atox1	0.889312	0.00030578	0.670065	0.00902798
ENSMUSG00000004285	ATPase, H+ transporting, lysosomal V1 subunit F [Source:MGI Symbol;Acc:MGI:1913394]	Atp6v1f	0.444967	0.0401201	0.541207	0.0174121
ENSMUSG00000002602	AXL receptor tyrosine kinase [Source:MGI Symbol;Acc:MGI:1347244]	Axl	0.706447	0.00578389	2.61093	0.000312246
ENSMUSG00000043300	UDP-GalNAc:beta-1,3-N-acetylgalactosaminyltransferase 1 [Source:UniProtKB/Swiss-Prot;Acc:Q920V1]	B3galnt1	0.764328	0.003571	0.917533	0.0190769
ENSMUSG00000000982	C-C motif chemokine 3 [Source:UniProtKB/Swiss-Prot;Acc:P10855]	Ccl3	1.09742	0.00123467	1.21544	0.00374805
ENSMUSG00000018930	C-C motif chemokine 4 [Source:UniProtKB/Swiss-Prot;Acc:P14097]	Ccl4	0.909557	0.000166461	1.05346	0.0191607
ENSMUSG00000019122	C-C motif chemokine 9 CCL9(29-101) CCL9(30-101) CCL9(31-101) [Source:UniProtKB/Swiss-Prot;Acc:P51670]	Ccl9	2.49649	4.94e-10	1.20762	0.0325567
ENSMUSG00000079293	Mus musculus C-type lectin domain family 7, member a (Clec7a), transcript variant 1, coding, mRNA. [Source:RefSeq mRNA;Acc:NM_020008]	Clec7a	0.547409	0.00294403	1.89616	3.85112e-06
ENSMUSG00000033159	Mus musculus cyclin Pas1/PHO80 domain containing 1 (Cnppd1), transcript variant 2, mRNA. [Source:RefSeq mRNA;Acc:NM_001356264]	Cnppd1	0.727685	0.00115591	0.542802	0.0468699
ENSMUSG00000000088	Cytochrome c oxidase subunit 5A, mitochondrial [Source:UniProtKB/Swiss-Prot;Acc:P12787]	Cox5a	0.480705	0.00418236	0.515037	0.024833
ENSMUSG00000030785	Cytochrome c oxidase subunit 6A2, mitochondrial [Source:UniProtKB/Swiss-Prot;Acc:P43023]	Cox6a2	2.84266	0.00144107	1.59059	0.0149014
ENSMUSG00000020841	Carboxypeptidase D [Source:UniProtKB/Swiss-Prot;Acc:O89001]	Cpd	1.23552	1.19e-08	1.1714	9.75259e-05
ENSMUSG00000039007	carboxypeptidase Q [Source:MGI Symbol;Acc:MGI:1889205]	Cpq	1.30413	0.0150824	1.06851	0.025624
ENSMUSG00000033467	cytokine receptor-like factor 2 isoform 1 [Source:RefSeq peptide;Acc:NP_001158207]	Crlf2	0.771738	0.00046692	1.05033	0.0479963
ENSMUSG00000068129	Cystatin-F [Source:UniProtKB/Swiss-Prot;Acc:O89098]	Cst7	2.21521	1.11e-07	3.56603	0.0030743
ENSMUSG00000034855	C-X-C motif chemokine 10 [Source:UniProtKB/Swiss-Prot;Acc:P17515]	Cxcl10	2.57696	4.25e-07	1.55479	0.0148494
ENSMUSG00000018920	C-X-C motif chemokine 16 [Source:UniProtKB/Swiss-Prot;Acc:Q8BSU2]	Cxcl16	2.76629	4.61e-14	0.814234	0.00463433
ENSMUSG00000006519	Cytochrome b-245 light chain [Source:UniProtKB/Swiss-Prot;Acc:Q61462]	Cyba	1.59501	8.87e-09	0.419424	0.0445346
ENSMUSG00000026958	Dipeptidyl peptidase 2 [Source:UniProtKB/Swiss-Prot;Acc:Q9ET22]	Dpp7	0.684757	0.00625897	0.791011	0.0181188
ENSMUSG00000031103	ETS-related transcription factor Elf-4 [Source:UniProtKB/Swiss-Prot;Acc:Q9Z2U4]	Elf4	1.16424	0.000212333	0.585128	0.0466668
ENSMUSG00000025854	Extracellular serine/threonine protein kinase FAM20C [Source:UniProtKB/Swiss-Prot;Acc:Q5MJS3]	Fam20c	0.515826	0.00639552	1.39309	0.0241456
ENSMUSG00000024661	Ferritin heavy chain Ferritin heavy chain, N-terminally processed [Source:UniProtKB/Swiss-Prot;Acc:P09528]	Fth1	1.67151	5.58e-09	0.86119	0.0238929
ENSMUSG00000009687	FXYD domain-containing ion transport regulator 5 [Source:UniProtKB/Swiss-Prot;Acc:P97808]	Fxyd5	0.520053	0.0107	0.653787	0.027276
ENSMUSG00000034708	granulin [Source:MGI Symbol;Acc:MGI:95832]	Grn	1.26942	5.92e-07	0.738672	0.0282401
ENSMUSG00000073411	H-2 class I histocompatibility antigen, D-B alpha chain [Source:UniProtKB/Swiss-Prot;Acc:P01899]	H2-D1	2.00388	4.52e-11	0.76215	0.0275418
ENSMUSG00000061232	histocompatibility 2, K1, K region [Source:MGI Symbol;Acc:MGI:95904]	H2-K1	3.32518	2.08e-16	0.669172	0.0282722
ENSMUSG00000021109	Hypoxia-inducible factor 1-alpha [Source:UniProtKB/Swiss-Prot;Acc:Q61221]	Hif1a	0.397001	0.0261243	0.755994	0.00565563
ENSMUSG00000071379	Hippocalcin-like protein 1 [Source:UniProtKB/Swiss-Prot;Acc:P62748]	Hpcal1	0.597695	0.0117682	1.22305	0.000813194
ENSMUSG00000026981	Interleukin-1 receptor antagonist protein [Source:UniProtKB/Swiss-Prot;Acc:P25085]	Il1rn	0.896078	0.00322251	1.86158	0.0161821
ENSMUSG00000031447	Lysosome-associated membrane glycoprotein 1 [Source:UniProtKB/Swiss-Prot;Acc:P11438]	Lamp1	0.344295	0.0364356	0.542897	0.0205807
ENSMUSG00000033880	Galectin-3-binding protein [Source:UniProtKB/Swiss-Prot;Acc:Q07797]	Lgals3bp	3.49223	8.13e-14	1.13708	0.000994996
ENSMUSG00000062593	Leukocyte immunoglobulin-like receptor subfamily B member 4 [Source:UniProtKB/Swiss-Prot;Acc:Q64281]	Lilrb4a	0.699267	0.00743339	1.18639	0.00399321
ENSMUSG00000015568	lipoprotein lipase [Source:MGI Symbol;Acc:MGI:96820]	Lpl	0.339442	0.0146815	2.10808	0.00520636
ENSMUSG00000016528	MAP kinase-activated protein kinase 2 [Source:UniProtKB/Swiss-Prot;Acc:P49138]	Mapkapk2	0.986605	7.69e-06	0.571827	0.0341463
ENSMUSG00000027775	Major facilitator superfamily domain-containing protein 1 [Source:UniProtKB/Swiss-Prot;Acc:Q9DC37]	Mfsd1	0.399565	0.017762	0.55333	0.0287409
ENSMUSG00000024300	myosin IF [Source:MGI Symbol;Acc:MGI:107711]	Myo1f	0.682103	0.00283565	0.612817	0.0323003
ENSMUSG00000004677	myosin IXB [Source:HGNC Symbol;Acc:HGNC:7609]	Myo9b	0.46017	0.027947	0.565104	0.0434525
ENSMUSG00000021242	Epididymal secretory protein E1 [Source:UniProtKB/Swiss-Prot;Acc:Q9Z0J0]	Npc2	1.20408	1.03e-06	0.570479	0.00663839
ENSMUSG00000025969	Neuropilin-2 [Source:UniProtKB/Swiss-Prot;Acc:O35375]	Nrp2	0.975838	7.12e-07	0.984863	0.0132377
ENSMUSG00000017781	phosphatidylinositol transfer protein, alpha [Source:MGI Symbol;Acc:MGI:99887]	Pitpna	0.640084	0.00108279	0.52191	0.00900719
ENSMUSG00000032294	Pyruvate kinase PKM [Source:UniProtKB/Swiss-Prot;Acc:P52480]	Pkm	0.437977	0.0131364	0.811979	0.00356645
ENSMUSG00000029598	Putative phospholipase B-like 2 Putative phospholipase B-like 2 28 kDa form Putative phospholipase B-like 2 40 kDa form Putative phospholipase B-like 2 15 kDa form [Source:UniProtKB/Swiss-Prot;Acc:Q3TCN2]	Plbd2	0.791162	3.93e-05	0.52831	0.0331215
ENSMUSG00000003363	Phospholipase D3 [Source:UniProtKB/Swiss-Prot;Acc:O35405]	Pld3	0.385365	0.0377712	0.928925	0.000813194
ENSMUSG00000040385	protein phosphatase 1, catalytic subunit, alpha isoform [Source:MGI Symbol;Acc:MGI:103016]	Ppp1ca	0.530851	0.0178063	0.424027	0.0270852
ENSMUSG00000019254	Protein phosphatase 1 regulatory subunit 12C [Source:UniProtKB/Swiss-Prot;Acc:Q3UMT1]	Ppp1r12c	0.759248	0.00189863	0.547164	0.0435595
ENSMUSG00000039942	prostaglandin E receptor 4 (subtype EP4) [Source:MGI Symbol;Acc:MGI:104311]	Ptger4	2.1389	3e-11	1.38648	0.0241456
ENSMUSG00000007892	ribosomal protein, large, P1 [Source:MGI Symbol;Acc:MGI:1927099]	Rplp1	0.430182	0.0336693	1.21524	0.000312246
ENSMUSG00000025743	syndecan 3 [Source:MGI Symbol;Acc:MGI:1349163]	Sdc3	1.38787	2.24e-07	1.56821	0.000157491
ENSMUSG00000028843	SH3 domain-binding glutamic acid-rich-like protein 3 [Source:UniProtKB/Swiss-Prot;Acc:Q91VW3]	Sh3bgrl3	1.38589	5.35e-08	0.600103	0.00726776
ENSMUSG00000025647	Protein shisa-5 [Source:UniProtKB/Swiss-Prot;Acc:Q9D7I0]	Shisa5	1.72123	2.77e-11	0.485004	0.0238929
ENSMUSG00000047407	TGFB-induced factor homeobox 1 [Source:MGI Symbol;Acc:MGI:1194497]	Tgif1	0.603487	0.00932643	0.682286	0.0434525
ENSMUSG00000027995	toll-like receptor 2 [Source:MGI Symbol;Acc:MGI:1346060]	Tlr2	1.97378	6.13e-10	0.73444	0.00798808
ENSMUSG00000024401	tumor necrosis factor [Source:MGI Symbol;Acc:MGI:104798]	Tnf	2.17476	1.08e-05	1.94994	0.00111739
ENSMUSG00000041736	Translocator protein [Source:UniProtKB/Swiss-Prot;Acc:P50637]	Tspo	1.97745	2.91e-07	0.901371	0.00210666
ENSMUSG00000058239	upstream transcription factor 2 [Source:MGI Symbol;Acc:MGI:99961]	Usf2	0.437505	0.037887	0.499809	0.0276022
ENSMUSG00000002222	required for meiotic nuclear division 5 homolog A [Source:MGI Symbol;Acc:MGI:1915727]	Rmnd5a	-0.642627	0.018371	-0.882256	0.0479963
ENSMUSG00000003882	Interleukin-7 receptor subunit alpha [Source:UniProtKB/Swiss-Prot;Acc:P16872]	Il7r	-0.993155	0.013272	-1.05966	0.00247427
ENSMUSG00000022528	Transcription factor HES-1 [Source:UniProtKB/Swiss-Prot;Acc:P35428]	Hes1	-2.0719	2.22e-05	-1.11365	0.00116873
ENSMUSG00000024812	Tight junction protein ZO-2 [Source:UniProtKB/Swiss-Prot;Acc:Q9Z0U1]	Tjp2	-0.518678	0.0266274	-2.09906	0.0030743
ENSMUSG00000032280	transducin-like enhancer of split 3 [Source:MGI Symbol;Acc:MGI:104634]	Tle3	-0.962603	0.00195049	-0.617195	0.0241456
ENSMUSG00000064363	NADH-ubiquinone oxidoreductase chain 4 [Source:UniProtKB/Swiss-Prot;Acc:P03911]	mt-Nd4	-0.384412	0.023993	-0.449947	0.049298
ENSMUSG00000065037	RNA, 7SK, nuclear [Source:MGI Symbol;Acc:MGI:103186]	Rn7sk	-1.06715	0.0181638	-1.21716	0.0145474
