# Supplementary material for: Microglial NF-κB drives tau spreading and toxicity in a mouse model of tauopathy
Source: Nat Commun. 2022 Apr 12;13:1969. doi: 10.1038/s41467-022-29552-6 (PMC9005658; doi:10.1038/s41467-022-29552-6)
Supplement: Supplementary file 10 — Suppementary Data 6 [file 41467_2022_29552_MOESM10_ESM.xlsx]

## Sheet: Sup table 6 for Fig. 1f
Supplementary Data 6.
Genes	Communication between Innate and Adaptive Immune Cells	Fcγ Receptor-mediated Phagocytosis in Macrophages and Monocytes	Neuroinflammation Signaling Pathway	Phagosome Maturation	NF-κB Signaling	Toll-like Receptor Signaling	Mitochondrial Dysfunction	Autophagy	Tight Junction Signaling	EIF2 Signaling	Senescence Pathway	Apoptosis Signaling
AKT2
ATP5F1D
ATP6V1F
BCL2
BCL2A1
BCL2L1
CASK
CCL3L3
CCL4
Ccl9
CD80
CD83
COX4I1
COX5A
COX6A2
COX7A2
COX8A
CTSB
CXCL10
EIF3B
EIF3J
EIF4A3
ELF4
F11R
FGR
GADD45B
HLA-A
IDE
IL1RN
LAMP1
MAP1LC3A
MAPKAPK2
MT-ND4
NDUFB4
PARP1
PDK3
PIK3CG
PLD1
PLD3
PPP1CA
PPP3CA
PRKAR1B
PTEN
RPL3
RPL41
RPLP0
TAB2
TJP1
TJP2
TLR2
TNF
TRAF3
TUBB
VAMP3
Total Gene #	10	7	11	7	7	4	9	5	9	10	11	5
