# Supplementary material for: Microglial NF-κB drives tau spreading and toxicity in a mouse model of tauopathy
Source: Nat Commun. 2022 Apr 12;13:1969. doi: 10.1038/s41467-022-29552-6 (PMC9005658; doi:10.1038/s41467-022-29552-6)
Supplement: Supplementary file 11 — Suppementary Data 7 [file 41467_2022_29552_MOESM11_ESM.xlsx]

## Sheet: shared DEGs 
Supplementary Data 7
ID	description	gene	Log2FC.Fibrils	FDR.Fibrils	Log2FC.ikkβCA	FDR.ikkβCA
ENSMUSG00000021322	Acyloxyacyl hydrolase Acyloxyacyl hydrolase small subunit Acyloxyacyl hydrolase large subunit [Source:UniProtKB/Swiss-Prot;Acc:O35298]	Aoah	7.18993	7.28e-08	1.69681	2.179e-07
ENSMUSG00000037849	interferon activated gene 206 [Source:MGI Symbol;Acc:MGI:3646410]	Ifi206	6.55965	1.54e-07	4.34839	2.415e-08
ENSMUSG00000035042	C-C motif chemokine 5 [Source:UniProtKB/Swiss-Prot;Acc:P30882]	Ccl5	6.35706	2.78e-17	4.73733	7.32161e-07
ENSMUSG00000082292	predicted gene 12250 [Source:MGI Symbol;Acc:MGI:3649299]	Gm12250	6.33168	1.07e-07	2.45813	0.000123346
ENSMUSG00000025498	interferon regulatory factor 7 [Source:MGI Symbol;Acc:MGI:1859212]	Irf7	6.3208	2.68e-14	4.10773	7.78532e-09
ENSMUSG00000022586	Lymphocyte antigen 6I [Source:UniProtKB/Swiss-Prot;Acc:Q9WU67]	Ly6i	6.06618	3.6e-07	6.52505	1.29983e-08
ENSMUSG00000029417	C-X-C motif chemokine 9 [Source:UniProtKB/Swiss-Prot;Acc:P18340]	Cxcl9	5.74504	4.25e-07	2.7368	0.00766538
ENSMUSG00000024164	Complement C3 Complement C3 beta chain C3-beta-c Complement C3 alpha chain C3a anaphylatoxin Acylation stimulating protein Complement C3b alpha' chain Complement C3c alpha' chain fragment 1 Complement C3dg fragment Complement C3g fragment Complement C3d fragment Complement C3f fragment Complement C3c alpha' chain fragment 2 [Source:UniProtKB/Swiss-Prot;Acc:P01027]	C3	5.71012	2.08e-16	5.00809	8.05097e-12
ENSMUSG00000068245	PHD finger protein 11 [Source:UniProtKB/Swiss-Prot;Acc:A6H5X4]	Phf11d	5.58042	1.33e-09	2.44223	1.93838e-06
ENSMUSG00000043263	Pyrin and HIN domain-containing protein 1 [Source:UniProtKB/Swiss-Prot;Acc:Q8BV49]	Ifi209	5.50889	1.16e-10	3.59612	1.15129e-08
ENSMUSG00000000386	MX dynamin-like GTPase 1 [Source:MGI Symbol;Acc:MGI:97243]	Mx1	5.47494	4.28e-07	3.3892	6.20347e-05
ENSMUSG00000032661	2'-5'-oligoadenylate synthase 3 [Source:UniProtKB/Swiss-Prot;Acc:Q8VI93]	Oas3	5.47296	4.42e-08	5.1291	1.28757e-05
ENSMUSG00000073491	interferon activated gene 213 [Source:MGI Symbol;Acc:MGI:3695276]	Ifi213	5.45509	6.61e-07	4.58753	1.43311e-05
ENSMUSG00000032690	Mus musculus 2'-5' oligoadenylate synthetase 2 (Oas2), transcript variant 1, mRNA. [Source:RefSeq mRNA;Acc:NM_001347448]	Oas2	5.43119	1.99e-05	2.82838	2.179e-07
ENSMUSG00000090231	Complement factor B Complement factor B Ba fragment Complement factor B Bb fragment [Source:UniProtKB/Swiss-Prot;Acc:P04186]	Cfb	5.4205	5.66e-07	4.25269	0.00123877
ENSMUSG00000030474	Sialic acid-binding Ig-like lectin 12 [Source:UniProtKB/Swiss-Prot;Acc:Q91Y57]	Siglece	5.35817	2.49e-06	1.85616	0.00771652
ENSMUSG00000078616	tripartite motif-containing 30C [Source:MGI Symbol;Acc:MGI:4821257]	Trim30c	5.29978	1.11e-05	2.46584	0.00464158
ENSMUSG00000026536	Interferon-activable protein 205-B [Source:UniProtKB/Swiss-Prot;Acc:P0DOV1]	Mnda	5.26945	2.19e-11	2.98182	2.12659e-09
ENSMUSG00000040026	Serum amyloid A-3 protein [Source:UniProtKB/Swiss-Prot;Acc:P04918]	Saa3	5.2458	1.11e-17	5.74356	9.36232e-08
ENSMUSG00000024675	membrane-spanning 4-domains, subfamily A, member 4C [Source:MGI Symbol;Acc:MGI:1927656]	Ms4a4c	5.22872	3.04e-07	2.91082	0.000209889
ENSMUSG00000035692	Ubiquitin-like protein ISG15 [Source:UniProtKB/Swiss-Prot;Acc:Q64339]	Isg15	5.17976	7.09e-13	3.0948	2.16667e-08
ENSMUSG00000033355	Receptor-transporting protein 4 [Source:UniProtKB/Swiss-Prot;Acc:Q9ER80]	Rtp4	5.09963	2.68e-14	2.25431	9.37069e-10
ENSMUSG00000074896	Interferon-induced protein with tetratricopeptide repeats 3 [Source:UniProtKB/Swiss-Prot;Acc:Q64345]	Ifit3	5.05277	7.07e-14	3.90884	4.7093e-09
ENSMUSG00000034459	Interferon-induced protein with tetratricopeptide repeats 1 [Source:UniProtKB/Swiss-Prot;Acc:Q64282]	Ifit1	5.04893	5.67e-14	3.74477	3.35252e-08
ENSMUSG00000075010	expressed sequence AW112010 [Source:MGI Symbol;Acc:MGI:2147706]	AW112010	5.0434	8.87e-09	2.71665	3.37668e-09
ENSMUSG00000030107	ubiquitin specific peptidase 18 [Source:MGI Symbol;Acc:MGI:1344364]	Usp18	5.04269	6.27e-10	4.28341	4.7093e-09
ENSMUSG00000039997	interferon activated gene 203 [Source:MGI Symbol;Acc:MGI:96428]	Ifi203	5.03549	4.14e-11	1.24425	0.00194473
ENSMUSG00000053835	histocompatibility 2, T region locus 24 [Source:MGI Symbol;Acc:MGI:95958]	H2-T24	4.91906	2.71e-06	1.86405	2.2174e-05
ENSMUSG00000027514	Z-DNA binding protein 1 [Source:MGI Symbol;Acc:MGI:1927449]	Zbp1	4.91089	1.1e-09	2.69247	1.24913e-06
ENSMUSG00000037921	DExD/H-box helicase 60 [Source:HGNC Symbol;Acc:HGNC:25942]	Ddx60	4.88114	2.01e-09	0.978347	0.000726226
ENSMUSG00000054203	Interferon-activable protein 205-A [Source:UniProtKB/Swiss-Prot;Acc:Q8CGE8]	Ifi205	4.85277	3.78e-07	4.59683	3.34317e-06
ENSMUSG00000078920	interferon gamma inducible protein 47 [Source:MGI Symbol;Acc:MGI:99448]	Ifi47	4.84082	1.84e-08	2.34698	4.3823e-07
ENSMUSG00000029561	2'-5'-oligoadenylate synthase-like protein 2 [Source:UniProtKB/Swiss-Prot;Acc:Q9Z2F2]	Oasl2	4.83534	7.55e-15	3.3016	4.7093e-09
ENSMUSG00000041827	2'-5'-oligoadenylate synthase-like protein 1 [Source:UniProtKB/Swiss-Prot;Acc:Q8VI94]	Oasl1	4.83397	1.28e-05	4.32338	7.77235e-05
ENSMUSG00000052270	Formyl peptide receptor 2 [Source:UniProtKB/Swiss-Prot;Acc:O88536]	Fpr2	4.82161	1.33e-06	5.02392	0.00022379
ENSMUSG00000020641	Radical S-adenosyl methionine domain-containing protein 2 [Source:UniProtKB/Swiss-Prot;Acc:Q8CBB9]	Rsad2	4.77996	3.1e-13	2.46415	6.24823e-07
ENSMUSG00000066677	Pyrin domain-containing protein 3 [Source:UniProtKB/Swiss-Prot;Acc:Q3V3Q4]	Pydc3	4.71459	2.69e-05	5.09364	8.37128e-07
ENSMUSG00000060550	Mus musculus histocompatibility 2, Q region locus 9 (H2-Q9), mRNA. [Source:RefSeq mRNA;Acc:NM_001201460]	H2-Q7	4.62418	3.8e-08	4.87308	5.38872e-10
ENSMUSG00000030142	C-type lectin domain family 4 member E [Source:UniProtKB/Swiss-Prot;Acc:Q9R0Q8]	Clec4e	4.62164	3.87e-08	4.00027	0.000147005
ENSMUSG00000066684	Paired immunoglobulin-like type 2 receptor beta [Source:UniProtKB/Swiss-Prot;Acc:Q2YFS2]	Pilrb1	4.60333	0.000399158	4.7747	8.88046e-07
ENSMUSG00000062488	interferon-induced protein with tetratricopeptide repeats 3B [Source:MGI Symbol;Acc:MGI:3698419]	Ifit3b	4.59129	1.12e-12	3.68344	0.000162084
ENSMUSG00000091649	PHD finger protein 11B [Source:MGI Symbol;Acc:MGI:3645789]	Phf11b	4.56851	2.41e-11	2.50499	1.8601e-06
ENSMUSG00000023341	Mus musculus MX dynamin-like GTPase 2 (Mx2), transcript variant 1, mRNA. [Source:RefSeq mRNA;Acc:NM_013606]	Mx2	4.52713	2.34e-05	2.2108	0.000163878
ENSMUSG00000029298	guanylate-binding protein 9 [Source:MGI Symbol;Acc:MGI:3605620]	Gbp9	4.44159	9.93e-05	1.19885	0.0316942
ENSMUSG00000087477	predicted gene 13822 [Source:MGI Symbol;Acc:MGI:3650351]	Gm13822	4.40806	0.000150026	2.60528	0.00619728
ENSMUSG00000028270	Guanylate-binding protein 2 [Source:UniProtKB/Swiss-Prot;Acc:Q9Z0E6]	Gbp2	4.393	1.44e-06	2.12202	3.00049e-06
ENSMUSG00000039236	Interferon-stimulated 20 kDa protein [Source:UniProtKB/Swiss-Prot;Acc:Q9JL16]	Isg20	4.36541	0.000186896	2.90464	0.00126964
ENSMUSG00000022587	lymphocyte antigen 6 family member E [Source:HGNC Symbol;Acc:HGNC:6727]	Ly6e	4.33512	1.98e-14	2.15187	2.97032e-07
ENSMUSG00000020638	UMP-CMP kinase 2, mitochondrial [Source:UniProtKB/Swiss-Prot;Acc:Q3U5Q7]	Cmpk2	4.33172	9.58e-11	2.74376	2.20088e-10
ENSMUSG00000026548	SLAM family member 9 [Source:MGI Symbol;Acc:MGI:1923692]	Slamf9	4.30256	7.97e-15	2.5045	2.80532e-06
ENSMUSG00000025492	Interferon-induced transmembrane protein 3 [Source:UniProtKB/Swiss-Prot;Acc:Q9CQW9]	Ifitm3	4.30077	1.75e-16	2.13883	4.6461e-08
ENSMUSG00000017830	Probable ATP-dependent RNA helicase DHX58 [Source:UniProtKB/Swiss-Prot;Acc:Q99J87]	Dhx58	4.24778	9.87e-10	2.05123	9.5702e-09
ENSMUSG00000046245	Paired immunoglobulin-like type 2 receptor alpha [Source:UniProtKB/Swiss-Prot;Acc:Q2YFS3]	Pilra	4.23241	2.6e-06	2.80309	9.15771e-07
ENSMUSG00000045551	fMet-Leu-Phe receptor [Source:UniProtKB/Swiss-Prot;Acc:P33766]	Fpr1	4.22843	6.56e-06	4.10929	0.004376
ENSMUSG00000054404	Schlafen family member 5 [Source:UniProtKB/Swiss-Prot;Acc:Q8CBA2]	Slfn5	4.20379	9.71e-10	1.90493	9.24022e-07
ENSMUSG00000066682	Paired immunoglobulin-like type 2 receptor beta-2 [Source:UniProtKB/Swiss-Prot;Acc:Q2YFS1]	Pilrb2	4.15719	0.000980717	4.40432	0.000627922
ENSMUSG00000028268	Mus musculus guanylate binding protein 3 (Gbp3), transcript variant 4, mRNA. [Source:RefSeq mRNA;Acc:NM_001355403]	Gbp3	4.15054	1.24e-05	2.41747	1.62825e-05
ENSMUSG00000031722	Haptoglobin Haptoglobin alpha chain Haptoglobin beta chain [Source:UniProtKB/Swiss-Prot;Acc:Q61646]	Hp	4.05165	0.000267603	6.53201	0.021768
ENSMUSG00000040483	XIAP associated factor 1 [Source:MGI Symbol;Acc:MGI:3772572]	Xaf1	4.04273	1.28e-07	1.88003	2.23092e-05
ENSMUSG00000031304	Cytokine receptor common subunit gamma [Source:UniProtKB/Swiss-Prot;Acc:P34902]	Il2rg	4.00271	1.1e-09	3.36229	5.55522e-12
ENSMUSG00000021200	Ankyrin repeat and SOCS box protein 2 [Source:UniProtKB/Swiss-Prot;Acc:Q8K0L0]	Asb2	3.98338	0.000315391	2.18285	0.00146743
ENSMUSG00000035493	transforming growth factor, beta induced [Source:MGI Symbol;Acc:MGI:99959]	Tgfbi	3.97056	6.08e-17	1.30904	3.4615e-07
ENSMUSG00000044703	PHD finger protein 11A [Source:UniProtKB/Swiss-Prot;Acc:Q8BVM9]	Phf11a	3.93495	9.59e-05	3.34919	0.000216991
ENSMUSG00000090272	Myeloid cell nuclear differentiation antigen-like protein [Source:UniProtKB/Swiss-Prot;Acc:D0QMC3]	Mndal	3.90968	5.94e-11	0.882061	0.00988742
ENSMUSG00000040829	zinc finger, MYND-type containing 15 [Source:MGI Symbol;Acc:MGI:3603821]	Zmynd15	3.89055	0.000143695	2.76413	1.37145e-05
ENSMUSG00000030156	Early activation antigen CD69 [Source:UniProtKB/Swiss-Prot;Acc:P37217]	Cd69	3.88998	4.32e-06	4.80034	3.35252e-08
ENSMUSG00000029605	Mus musculus 2'-5' oligoadenylate synthetase 1B (Oas1b), transcript variant 1, coding, mRNA. [Source:RefSeq mRNA;Acc:NM_001083925]	Oas1b	3.84879	0.000564995	2.65296	6.17447e-05
ENSMUSG00000053318	SLAM family member 8 [Source:MGI Symbol;Acc:MGI:1921998]	Slamf8	3.83466	1.63e-05	3.72098	0.000384384
ENSMUSG00000035208	schlafen 8 [Source:MGI Symbol;Acc:MGI:2672859]	Slfn8	3.81666	3.82e-13	1.59674	7.94718e-07
ENSMUSG00000045932	Mus musculus interferon-induced protein with tetratricopeptide repeats 2 (Ifit2), transcript variant 2, mRNA. [Source:RefSeq mRNA;Acc:NM_001355262]	Ifit2	3.81398	1.71e-12	3.54867	1.61539e-08
ENSMUSG00000020798	spinster homolog 3 [Source:MGI Symbol;Acc:MGI:1924827]	Spns3	3.79188	0.00052719	3.95152	0.000242785
ENSMUSG00000054072	Interferon-inducible GTPase 1 [Source:UniProtKB/Swiss-Prot;Acc:Q9QZ85]	Iigp1	3.78697	3.82e-05	4.52371	4.13052e-06
ENSMUSG00000026104	signal transducer and activator of transcription 1 [Source:MGI Symbol;Acc:MGI:103063]	Stat1	3.72895	6.28e-16	2.19033	3.56026e-10
ENSMUSG00000102037	Bcl-2-related protein A1 [Source:UniProtKB/Swiss-Prot;Acc:Q07440]	Bcl2a1a	3.71959	8.45e-06	3.51498	0.00014209
ENSMUSG00000027580	Helicase with zinc finger domain 2 [Source:UniProtKB/Swiss-Prot;Acc:E9QAM5]	Helz2	3.70962	3.86e-05	3.0896	1.28726e-09
ENSMUSG00000066861	2'-5' oligoadenylate synthetase 1G [Source:MGI Symbol;Acc:MGI:97429]	Oas1g	3.67686	0.00565051	2.86969	8.176e-06
ENSMUSG00000020010	vanin 3 [Source:MGI Symbol;Acc:MGI:1347055]	Vnn3	3.67258	0.00267326	1.34758	0.0103665
ENSMUSG00000009292	Transient receptor potential cation channel subfamily M member 2 [Source:UniProtKB/Swiss-Prot;Acc:Q91YD4]	Trpm2	3.66274	1.12e-05	2.20327	1.64896e-05
ENSMUSG00000030157	C-type lectin domain family 2 member D [Source:UniProtKB/Swiss-Prot;Acc:Q91V08]	Clec2d	3.65975	0.000241023	0.890723	0.0331441
ENSMUSG00000079017	Interferon alpha-inducible protein 27-like protein 2A [Source:UniProtKB/Swiss-Prot;Acc:Q8R412]	Ifi27l2a	3.62751	8.88e-15	1.73027	6.32704e-05
ENSMUSG00000073489	Interferon-activable protein 204 [Source:UniProtKB/Swiss-Prot;Acc:P0DOV2]	Ifi204	3.62417	9.25e-14	1.58573	5.56007e-07
ENSMUSG00000040253	guanylate binding protein 7 [Source:MGI Symbol;Acc:MGI:2444421]	Gbp7	3.62377	5.09e-09	0.929128	0.0197849
ENSMUSG00000073555	predicted gene 4951 [Source:MGI Symbol;Acc:MGI:3644953]	Gm4951	3.59924	0.000791585	2.3982	2.52174e-05
ENSMUSG00000026222	nuclear antigen Sp100 [Source:MGI Symbol;Acc:MGI:109561]	Sp100	3.59879	2.43e-13	1.79396	4.86932e-07
ENSMUSG00000070327	ring finger protein 213 [Source:MGI Symbol;Acc:MGI:1289196]	Rnf213	3.58672	5.67e-14	1.68878	1.29983e-08
ENSMUSG00000024677	Membrane-spanning 4-domains subfamily A member 6B [Source:UniProtKB/Swiss-Prot;Acc:Q99N09]	Ms4a6b	3.58373	2.42e-14	0.930911	4.12411e-05
ENSMUSG00000022126	aconitate decarboxylase 1 [Source:HGNC Symbol;Acc:HGNC:33904]	Acod1	3.57521	4.83e-10	6.31598	1.52136e-12
ENSMUSG00000028037	Interferon-induced protein 44 [Source:UniProtKB/Swiss-Prot;Acc:Q8BV66]	Ifi44	3.57436	1.02e-06	4.87522	0.000765056
ENSMUSG00000073412	leukocyte specific transcript 1 [Source:MGI Symbol;Acc:MGI:1096324]	Lst1	3.56724	2.1e-12	0.60587	0.00215987
ENSMUSG00000055994	Nucleotide-binding oligomerization domain-containing protein 2 [Source:UniProtKB/Swiss-Prot;Acc:Q8K3Z0]	Nod2	3.52803	0.001058	2.00662	0.0190452
ENSMUSG00000028459	B-cell differentiation antigen CD72 [Source:UniProtKB/Swiss-Prot;Acc:P21855]	Cd72	3.51111	3.67e-16	2.07724	1.49625e-05
ENSMUSG00000033880	Galectin-3-binding protein [Source:UniProtKB/Swiss-Prot;Acc:Q07797]	Lgals3bp	3.49223	8.13e-14	2.25496	1.20281e-10
ENSMUSG00000012519	Mixed lineage kinase domain-like protein [Source:UniProtKB/Swiss-Prot;Acc:Q9D2Y4]	Mlkl	3.49103	0.000932879	2.04738	0.0251226
ENSMUSG00000056144	tripartite motif-containing 34A [Source:MGI Symbol;Acc:MGI:2137359]	Trim34a	3.45679	9.71e-10	1.65637	6.08459e-07
ENSMUSG00000016283	Mus musculus histocompatibility 2, M region locus 2 (H2-M2), transcript variant 2, mRNA. [Source:RefSeq mRNA;Acc:NM_001347387]	H2-M2	3.41706	4.46e-06	4.5639	0.0219144
ENSMUSG00000046718	Bone marrow stromal antigen 2 [Source:UniProtKB/Swiss-Prot;Acc:Q8R2Q8]	Bst2	3.41393	4.48e-12	1.90176	9.1988e-06
ENSMUSG00000046879	Mus musculus immunity-related GTPase family M member 1 (Irgm1), transcript variant 2, mRNA. [Source:RefSeq mRNA;Acc:NM_001355757]	Irgm1	3.40598	2.12e-07	2.06088	1.13221e-06
ENSMUSG00000079419	Membrane-spanning 4-domains subfamily A member 6C [Source:UniProtKB/Swiss-Prot;Acc:Q99N08]	Ms4a6c	3.39146	3.45e-17	0.882014	0.000208736
ENSMUSG00000027398	Interleukin-1 beta [Source:UniProtKB/Swiss-Prot;Acc:P10749]	Il1b	3.39145	4.01e-12	2.45573	1.13679e-05
ENSMUSG00000044162	TNFAIP3 interacting protein 3 [Source:MGI Symbol;Acc:MGI:3041165]	Tnip3	3.34395	1.97e-08	5.03533	8.17587e-05
ENSMUSG00000004730	Mus musculus adhesion G protein-coupled receptor E1 (Adgre1), transcript variant 2, mRNA. [Source:RefSeq mRNA;Acc:NM_001355722]	Adgre1	3.32565	1.75e-16	0.541731	0.00203908
ENSMUSG00000061232	histocompatibility 2, K1, K region [Source:MGI Symbol;Acc:MGI:95904]	H2-K1	3.32518	2.08e-16	2.63356	2.93424e-12
ENSMUSG00000047735	sterile alpha motif domain containing 9 like [Source:HGNC Symbol;Acc:HGNC:1349]	Samd9l	3.32389	5.16e-08	3.28278	4.92072e-08
ENSMUSG00000040033	signal transducer and activator of transcription 2 [Source:MGI Symbol;Acc:MGI:103039]	Stat2	3.30009	2.02e-12	2.13362	8.37128e-07
ENSMUSG00000027322	sialic acid binding Ig-like lectin 1, sialoadhesin [Source:MGI Symbol;Acc:MGI:99668]	Siglec1	3.29683	7.16e-05	2.02938	1.19765e-06
ENSMUSG00000015947	High affinity immunoglobulin gamma Fc receptor I [Source:UniProtKB/Swiss-Prot;Acc:P26151]	Fcgr1	3.29567	2.57e-13	0.897834	0.0043348
ENSMUSG00000026896	Interferon-induced helicase C domain-containing protein 1 [Source:UniProtKB/Swiss-Prot;Acc:Q8R5F7]	Ifih1	3.26546	1.01e-12	1.94194	3.42538e-09
ENSMUSG00000034422	Poly [ADP-ribose] polymerase 14 [Source:UniProtKB/Swiss-Prot;Acc:Q2EMV9]	Parp14	3.25228	1.19e-14	1.11346	2.82769e-06
ENSMUSG00000040296	Probable ATP-dependent RNA helicase DDX58 [Source:UniProtKB/Swiss-Prot;Acc:Q6Q899]	Ddx58	3.25192	5.9e-12	2.35906	1.2539e-10
ENSMUSG00000060519	Torsin-3A [Source:UniProtKB/Swiss-Prot;Acc:Q9ER38]	Tor3a	3.20053	3.41e-12	2.01881	3.17516e-09
ENSMUSG00000033538	Caspase-4 Caspase-4 subunit p10 Caspase-4 subunit p20 [Source:UniProtKB/Swiss-Prot;Acc:P70343]	Casp4	3.18414	4.07e-07	1.03521	0.00892163
ENSMUSG00000078853	interferon gamma induced GTPase [Source:MGI Symbol;Acc:MGI:107729]	Igtp	3.17896	8.66e-10	1.88393	3.66452e-07
ENSMUSG00000024397	Allograft inflammatory factor 1 [Source:UniProtKB/Swiss-Prot;Acc:O70200]	Aif1	3.17493	7.97e-15	1.16308	0.00025523
ENSMUSG00000027078	ubiquitin-conjugating enzyme E2L 6 [Source:MGI Symbol;Acc:MGI:1914500]	Ube2l6	3.17432	0.000413411	1.86137	0.000590543
ENSMUSG00000032596	ubiquitin-like modifier activating enzyme 7 [Source:MGI Symbol;Acc:MGI:1349462]	Uba7	3.16862	5.49e-08	0.893522	0.000583303
ENSMUSG00000072620	schlafen 2 [Source:MGI Symbol;Acc:MGI:1313258]	Slfn2	3.14105	4.05e-15	1.36964	1.6312e-10
ENSMUSG00000096727	proteasome (prosome, macropain) subunit, beta type 9 (large multifunctional peptidase 2) [Source:MGI Symbol;Acc:MGI:1346526]	Psmb9	3.11177	1.25e-05	1.2776	3.40669e-05
ENSMUSG00000042129	Ras association domain-containing protein 4 [Source:UniProtKB/Swiss-Prot;Acc:Q8CB96]	Rassf4	3.10717	3.12e-15	1.10361	3.24042e-08
ENSMUSG00000002108	Mus musculus nuclear receptor subfamily 1, group H, member 3 (Nr1h3), transcript variant 3, mRNA. [Source:RefSeq mRNA;Acc:NM_001355279]	Nr1h3	3.09825	1.32e-07	2.22738	7.09894e-06
ENSMUSG00000105504	Guanylate-binding protein 5 [Source:UniProtKB/Swiss-Prot;Acc:Q8CFB4]	Gbp5	3.06539	0.00150788	2.6695	0.00391348
ENSMUSG00000001166	Inactive 2'-5' oligoadenylate synthetase 1C [Source:UniProtKB/Swiss-Prot;Acc:Q924S2]	Oas1c	3.02499	0.00108961	1.33931	0.00210542
ENSMUSG00000022014	epithelial stromal interaction 1 [Source:HGNC Symbol;Acc:HGNC:16465]	Epsti1	3.00286	3e-09	1.5631	3.51964e-09
ENSMUSG00000030187	killer cell lectin-like receptor, subfamily A, member 2 [Source:MGI Symbol;Acc:MGI:101906]	Klra2	2.93491	0.0010276	3.6721	0.000890295
ENSMUSG00000066152	solute carrier family 31, member 2 [Source:MGI Symbol;Acc:MGI:1333844]	Slc31a2	2.92792	1.13e-11	1.33897	1.59401e-08
ENSMUSG00000000682	CAMPATH-1 antigen [Source:UniProtKB/Swiss-Prot;Acc:Q64389]	Cd52	2.92372	8.88e-15	2.22061	2.16667e-08
ENSMUSG00000079363	Mus musculus guanylate binding protein 4 (Gbp4), transcript variant 6, mRNA. [Source:RefSeq mRNA;Acc:NM_001359082]	Gbp4	2.91985	0.0191583	3.36767	0.0197936
ENSMUSG00000021591	Glutaredoxin-1 [Source:UniProtKB/Swiss-Prot;Acc:Q9QUH0]	Glrx	2.90633	1.19e-14	1.61741	7.73464e-08
ENSMUSG00000057596	tripartite motif-containing 30D [Source:MGI Symbol;Acc:MGI:3035181]	Trim30d	2.89086	2.88e-12	1.69993	2.179e-07
ENSMUSG00000030830	Integrin alpha-L [Source:UniProtKB/Swiss-Prot;Acc:P24063]	Itgal	2.8852	5.16e-14	1.65658	1.26588e-07
ENSMUSG00000056116	histocompatibility 2, T region locus 22 [Source:MGI Symbol;Acc:MGI:95956]	H2-T22	2.87662	0.000791643	2.09586	9.37069e-10
ENSMUSG00000063234	G protein-coupled receptor 84 [Source:HGNC Symbol;Acc:HGNC:4535]	Gpr84	2.86588	1.1e-09	3.75457	8.94691e-13
ENSMUSG00000037405	intercellular adhesion molecule 1 [Source:MGI Symbol;Acc:MGI:96392]	Icam1	2.85931	2.23e-08	0.756073	0.0278606
ENSMUSG00000030921	Mus musculus tripartite motif-containing 30A (Trim30a), transcript variant 2, mRNA. [Source:RefSeq mRNA;Acc:NM_001357467]	Trim30a	2.85166	2.53e-15	1.52679	9.75348e-08
ENSMUSG00000001123	Galectin-9 [Source:UniProtKB/Swiss-Prot;Acc:O08573]	Lgals9	2.79118	1.04e-08	0.667446	0.0125822
ENSMUSG00000010358	Interferon-induced 35 kDa protein homolog [Source:UniProtKB/Swiss-Prot;Acc:Q9D8C4]	Ifi35	2.7894	4.91e-09	1.45657	3.62139e-08
ENSMUSG00000018500	adenosine A2b receptor [Source:MGI Symbol;Acc:MGI:99403]	Adora2b	2.78157	0.0230976	1.22081	0.0292077
ENSMUSG00000029798	E3 ISG15--protein ligase Herc6 [Source:UniProtKB/Swiss-Prot;Acc:F2Z461]	Herc6	2.78148	3.47e-07	1.93881	5.98297e-07
ENSMUSG00000079197	Proteasome activator complex subunit 2 [Source:UniProtKB/Swiss-Prot;Acc:P97372]	Psme2	2.77926	0.00578806	0.856064	0.000101389
ENSMUSG00000053063	C-type lectin domain family 12, member a [Source:MGI Symbol;Acc:MGI:3040968]	Clec12a	2.77716	6.28e-14	1.56991	6.90894e-06
ENSMUSG00000018920	C-X-C motif chemokine 16 [Source:UniProtKB/Swiss-Prot;Acc:Q8BSU2]	Cxcl16	2.76629	4.61e-14	2.76881	4.83336e-14
ENSMUSG00000049502	E3 ubiquitin-protein ligase DTX3L [Source:UniProtKB/Swiss-Prot;Acc:Q3UIR3]	Dtx3l	2.76257	9.09e-13	1.69061	5.26349e-09
ENSMUSG00000058470	predicted gene 8369 [Source:MGI Symbol;Acc:MGI:3645380]	Gm8369	2.7621	0.0199419	1.35939	0.0177582
ENSMUSG00000027639	SAM and HD domain containing deoxynucleoside triphosphate triphosphohydrolase 1 [Source:HGNC Symbol;Acc:HGNC:15925]	Samhd1	2.74312	1.06e-14	0.851495	1.42324e-05
ENSMUSG00000024338	Proteasome subunit beta type-8 [Source:UniProtKB/Swiss-Prot;Acc:P28063]	Psmb8	2.71915	3.78e-13	1.07744	2.58089e-06
ENSMUSG00000039501	zinc finger, NFX1-type containing 1 [Source:MGI Symbol;Acc:MGI:2138982]	Znfx1	2.70022	1.02e-12	1.48008	1.75022e-09
ENSMUSG00000024308	TAP binding protein [Source:MGI Symbol;Acc:MGI:1201689]	Tapbp	2.68189	9.61e-12	1.3427	1.2219e-07
ENSMUSG00000060802	Beta-2-microglobulin [Source:UniProtKB/Swiss-Prot;Acc:P01887]	B2m	2.67109	3.12e-15	1.34569	4.3823e-07
ENSMUSG00000037321	transporter 1, ATP-binding cassette, sub-family B (MDR/TAP) [Source:MGI Symbol;Acc:MGI:98483]	Tap1	2.66773	2.19e-11	1.78565	3.53587e-07
ENSMUSG00000022906	Poly [ADP-ribose] polymerase 9 [Source:UniProtKB/Swiss-Prot;Acc:Q8CAS9]	Parp9	2.66555	1.26e-08	1.68495	9.37069e-10
ENSMUSG00000034855	C-X-C motif chemokine 10 [Source:UniProtKB/Swiss-Prot;Acc:P17515]	Cxcl10	2.57696	4.25e-07	3.86227	0.00013017
ENSMUSG00000042349	Inhibitor of nuclear factor kappa-B kinase subunit epsilon [Source:UniProtKB/Swiss-Prot;Acc:Q9R0T8]	Ikbke	2.57503	1.55e-06	1.83826	3.17516e-09
ENSMUSG00000001249	Serine protease hepsin Serine protease hepsin non-catalytic chain Serine protease hepsin catalytic chain [Source:UniProtKB/Swiss-Prot;Acc:O35453]	Hpn	2.57014	0.00961137	1.15571	0.0107049
ENSMUSG00000030717	Nuclear protein 1 [Source:UniProtKB/Swiss-Prot;Acc:Q9WTK0]	Nupr1	2.54108	8.87e-09	2.28084	3.56026e-10
ENSMUSG00000015340	Cytochrome b-245 heavy chain [Source:UniProtKB/Swiss-Prot;Acc:Q61093]	Cybb	2.54068	7.91e-16	1.71781	3.15515e-07
ENSMUSG00000024672	membrane-spanning 4-domains, subfamily A, member 7 [Source:MGI Symbol;Acc:MGI:1918846]	Ms4a7	2.4947	7.55e-15	1.00747	0.00099356
ENSMUSG00000024371	Complement C2 Complement C2b fragment Complement C2a fragment [Source:UniProtKB/Swiss-Prot;Acc:P21180]	C2	2.49389	8.79e-07	1.23234	3.70014e-05
ENSMUSG00000019850	tumor necrosis factor, alpha-induced protein 3 [Source:MGI Symbol;Acc:MGI:1196377]	Tnfaip3	2.47142	0.00260441	1.30963	0.00295765
ENSMUSG00000063268	poly (ADP-ribose) polymerase family, member 10 [Source:MGI Symbol;Acc:MGI:3712326]	Parp10	2.46458	3.16e-07	1.06762	1.60536e-06
ENSMUSG00000023349	C-type lectin domain family 6 member A [Source:UniProtKB/Swiss-Prot;Acc:Q9JKF4]	Clec4n	2.46257	4e-08	1.05363	6.09012e-06
ENSMUSG00000058163	predicted gene 5431 [Source:MGI Symbol;Acc:MGI:3645205]	Gm5431	2.45988	3.06e-05	1.38472	0.00805321
ENSMUSG00000024679	membrane-spanning 4-domains, subfamily A, member 6D [Source:MGI Symbol;Acc:MGI:1916024]	Ms4a6d	2.45779	2.68e-14	0.644461	0.00614753
ENSMUSG00000069793	schlafen 9 [Source:MGI Symbol;Acc:MGI:2445121]	Slfn9	2.44773	0.000104951	1.11502	0.00472125
ENSMUSG00000073421	histocompatibility 2, class II antigen A, beta 1 [Source:MGI Symbol;Acc:MGI:103070]	H2-Ab1	2.44762	0.00274532	1.86296	0.0427902
ENSMUSG00000038507	Poly [ADP-ribose] polymerase 12 [Source:UniProtKB/Swiss-Prot;Acc:Q8BZ20]	Parp12	2.429	2.65e-10	1.73179	1.39462e-08
ENSMUSG00000078153	protease (prosome, macropain) activator subunit 2B [Source:MGI Symbol;Acc:MGI:1341073]	Psme2b	2.41493	0.0249552	0.953108	0.00730143
ENSMUSG00000063354	solute carrier family 39 (zinc transporter), member 4 [Source:MGI Symbol;Acc:MGI:1919277]	Slc39a4	2.38307	3.25e-06	3.63961	4.7093e-09
ENSMUSG00000057191	chromosome 19 open reading frame 38 [Source:HGNC Symbol;Acc:HGNC:34073]	AB124611	2.37133	9.98e-06	0.886583	6.79599e-06
ENSMUSG00000030966	tripartite motif-containing 21 [Source:MGI Symbol;Acc:MGI:106657]	Trim21	2.35799	4.12e-05	1.06553	0.000220776
ENSMUSG00000054675	Transmembrane protein 119 [Source:UniProtKB/Swiss-Prot;Acc:Q8R138]	Tmem119	2.35732	1.4e-07	1.55308	0.00438715
ENSMUSG00000009585	apolipoprotein B mRNA editing enzyme, catalytic polypeptide 3 [Source:MGI Symbol;Acc:MGI:1933111]	Apobec3	2.34956	8.87e-09	1.58952	1.13221e-06
ENSMUSG00000003283	Tyrosine-protein kinase HCK [Source:UniProtKB/Swiss-Prot;Acc:P08103]	Hck	2.33002	3.19e-10	1.85381	5.2909e-09
ENSMUSG00000025225	nuclear factor of kappa light polypeptide gene enhancer in B cells 2, p49/p100 [Source:MGI Symbol;Acc:MGI:1099800]	Nfkb2	2.31931	1.05e-07	1.31651	9.10238e-08
ENSMUSG00000063286	predicted gene 8995 [Source:MGI Symbol;Acc:MGI:3644223]	Gm8995	2.31322	1.94e-11	0.930767	0.000699922
ENSMUSG00000035004	Immunoglobulin superfamily member 6 [Source:UniProtKB/Swiss-Prot;Acc:P0C6B7]	Igsf6	2.30568	9.72e-09	1.9696	9.37069e-10
ENSMUSG00000030403	vasodilator-stimulated phosphoprotein [Source:MGI Symbol;Acc:MGI:109268]	Vasp	2.30317	3.12e-13	1.70409	1.02673e-11
ENSMUSG00000066258	Tripartite motif-containing protein 12A [Source:UniProtKB/Swiss-Prot;Acc:Q99PQ1]	Trim12a	2.29875	0.000341353	1.00949	0.0014646
ENSMUSG00000030220	Rho GDP-dissociation inhibitor 2 [Source:UniProtKB/Swiss-Prot;Acc:Q61599]	Arhgdib	2.28925	2.76e-12	0.358892	0.0400257
ENSMUSG00000033450	T-cell activation Rho GTPase-activating protein [Source:UniProtKB/Swiss-Prot;Acc:B2RWW0]	Tagap	2.26344	1.03e-06	0.779882	0.0109442
ENSMUSG00000003206	Interleukin-27 subunit beta [Source:UniProtKB/Swiss-Prot;Acc:O35228]	Ebi3	2.26236	1.77e-09	1.01008	9.5702e-09
ENSMUSG00000044350	Laccase domain-containing protein 1 [Source:UniProtKB/Swiss-Prot;Acc:Q8BZT9]	Lacc1	2.26032	2.82e-06	0.963621	0.00465671
ENSMUSG00000106734	predicted gene, 20559 [Source:MGI Symbol;Acc:MGI:5295666]	Gm20559	2.24167	0.00453014	4.43304	1.13559e-05
ENSMUSG00000068129	Cystatin-F [Source:UniProtKB/Swiss-Prot;Acc:O89098]	Cst7	2.21521	1.11e-07	2.29145	0.00051519
ENSMUSG00000035352	C-C motif chemokine 12 [Source:UniProtKB/Swiss-Prot;Acc:Q62401]	Ccl12	2.19508	0.0286065	2.70839	2.03429e-08
ENSMUSG00000000957	Matrix metalloproteinase-14 [Source:UniProtKB/Swiss-Prot;Acc:P53690]	Mmp14	2.19464	4.38e-10	3.24522	6.98011e-08
ENSMUSG00000032089	Interleukin-10 receptor subunit alpha [Source:UniProtKB/Swiss-Prot;Acc:Q61727]	Il10ra	2.1934	7.26e-08	0.466823	0.0291985
ENSMUSG00000002227	Putative helicase MOV-10 [Source:UniProtKB/Swiss-Prot;Acc:P23249]	Mov10	2.17927	0.000191	0.918998	4.16261e-05
ENSMUSG00000024079	Interferon-induced, double-stranded RNA-activated protein kinase [Source:UniProtKB/Swiss-Prot;Acc:Q03963]	Eif2ak2	2.17846	3.13e-08	1.2796	1.93349e-07
ENSMUSG00000036469	E3 ubiquitin-protein ligase MARCH1 [Source:UniProtKB/Swiss-Prot;Acc:Q6NZQ8]	2019-03-01	2.17329	9.63e-08	0.902151	6.45122e-05
ENSMUSG00000024066	xanthine dehydrogenase [Source:MGI Symbol;Acc:MGI:98973]	Xdh	2.16195	5.34e-10	1.86637	4.2241e-07
ENSMUSG00000024772	EH domain-containing protein 1 [Source:UniProtKB/Swiss-Prot;Acc:Q9WVK4]	Ehd1	2.15251	8.96e-12	0.802241	3.57837e-05
ENSMUSG00000058818	Leukocyte immunoglobulin-like receptor subfamily B member 3 [Source:UniProtKB/Swiss-Prot;Acc:P97484]	Pirb	2.1465	2.04e-06	1.32348	0.00937443
ENSMUSG00000025058	Uncharacterized [Source:UniProtKB/Swiss-Prot;Acc:Q9D3J9]	5430427O19Rik	2.145	3.77e-06	1.8318	7.22133e-09
ENSMUSG00000039942	prostaglandin E receptor 4 (subtype EP4) [Source:MGI Symbol;Acc:MGI:104311]	Ptger4	2.1389	3e-11	2.53371	3.90586e-09
ENSMUSG00000030560	cathepsin C [Source:MGI Symbol;Acc:MGI:109553]	Ctsc	2.13633	5.7e-11	0.729424	0.00066028
ENSMUSG00000038352	ADP-ribosylation factor-like protein 5C [Source:UniProtKB/Swiss-Prot;Acc:Q6P068]	Arl5c	2.12015	9.45e-06	2.64061	1.15027e-10
ENSMUSG00000036552	ER membrane associated RNA degradation [Source:HGNC Symbol;Acc:HGNC:21056]	Ermard	2.119	0.0153328	0.837052	0.000813817
ENSMUSG00000026946	N-myc-interactor [Source:UniProtKB/Swiss-Prot;Acc:O35309]	Nmi	2.1188	4.42e-07	1.21786	2.52579e-06
ENSMUSG00000024953	peroxiredoxin 5 [Source:MGI Symbol;Acc:MGI:1859821]	Prdx5	2.11226	7.04e-11	1.216	1.90797e-07
ENSMUSG00000064120	Molybdenum cofactor biosynthesis protein 1 GTP 3',8-cyclase Cyclic pyranopterin monophosphate synthase [Source:UniProtKB/Swiss-Prot;Acc:Q5RKZ7]	Mocs1	2.11008	0.000498486	0.886414	0.00603648
ENSMUSG00000069874	immunity-related GTPase family M member 2 [Source:MGI Symbol;Acc:MGI:1926262]	Irgm2	2.09938	0.000457883	2.06085	3.66452e-07
ENSMUSG00000030990	Post-GPI attachment to proteins factor 2 [Source:UniProtKB/Swiss-Prot;Acc:Q3TQR0]	Pgap2	2.0874	9.65e-10	0.776956	1.59174e-07
ENSMUSG00000074151	Protein NLRC5 [Source:UniProtKB/Swiss-Prot;Acc:C3VPR6]	Nlrc5	2.07726	0.00137289	2.2268	1.18027e-05
ENSMUSG00000025888	Caspase-1 Caspase-1 subunit p20 Caspase-1 subunit p10 [Source:UniProtKB/Swiss-Prot;Acc:P29452]	Casp1	2.0757	5.4e-10	0.570162	0.000821132
ENSMUSG00000086763	plexin A4, opposite strand 1 [Source:MGI Symbol;Acc:MGI:2442851]	Plxna4os1	2.06772	0.000236261	0.76795	0.00319908
ENSMUSG00000033192	Lysophosphatidylcholine acyltransferase 2 [Source:UniProtKB/Swiss-Prot;Acc:Q8BYI6]	Lpcat2	2.06687	1.2e-09	1.86226	4.7093e-09
ENSMUSG00000031897	Proteasome subunit beta type-10 [Source:UniProtKB/Swiss-Prot;Acc:O35955]	Psmb10	2.06314	1.9e-10	0.834161	6.31524e-05
ENSMUSG00000047180	E3 ubiquitin-protein ligase NEURL3 [Source:UniProtKB/Swiss-Prot;Acc:Q8CJC5]	Neurl3	2.04262	1.48e-08	1.37912	2.27017e-06
ENSMUSG00000036908	unc-93 homolog B1 (C. elegans) [Source:MGI Symbol;Acc:MGI:1859307]	Unc93b1	2.03869	1.98e-12	0.370426	0.00857379
ENSMUSG00000028885	sphingomyelin phosphodiesterase, acid-like 3B [Source:MGI Symbol;Acc:MGI:1916022]	Smpdl3b	2.03454	4.39e-06	1.2285	0.00265893
ENSMUSG00000001128	complement factor properdin [Source:MGI Symbol;Acc:MGI:97545]	Cfp	2.02208	3.05e-06	1.87877	4.2241e-07
ENSMUSG00000052821	Cysteinyl leukotriene receptor 1 [Source:UniProtKB/Swiss-Prot;Acc:Q99JA4]	Cysltr1	2.01243	3.32e-05	0.634301	0.00123664
ENSMUSG00000040699	Mus musculus LIM domain containing 2 (Limd2), transcript variant 3, mRNA. [Source:RefSeq mRNA;Acc:NM_001356459]	Limd2	2.00887	3e-11	0.944908	3.14093e-06
ENSMUSG00000073411	H-2 class I histocompatibility antigen, D-B alpha chain [Source:UniProtKB/Swiss-Prot;Acc:P01899]	H2-D1	2.00388	4.52e-11	1.48519	1.93349e-07
ENSMUSG00000070031	Sp140 nuclear body protein [Source:MGI Symbol;Acc:MGI:3702467]	Sp140	2.00085	0.00110268	1.01516	0.00317948
ENSMUSG00000029009	Methylenetetrahydrofolate reductase [Source:UniProtKB/Swiss-Prot;Acc:Q9WU20]	Mthfr	1.99784	2.69e-06	0.806931	0.000324929
ENSMUSG00000032508	myeloid differentiation primary response gene 88 [Source:MGI Symbol;Acc:MGI:108005]	Myd88	1.9936	3.65e-09	0.786314	3.36473e-06
ENSMUSG00000032000	baculoviral IAP repeat containing 3 [Source:HGNC Symbol;Acc:HGNC:591]	Birc3	1.99228	1.43e-05	1.53456	0.000101958
ENSMUSG00000024529	Protein-lysine 6-oxidase [Source:UniProtKB/Swiss-Prot;Acc:P28301]	Lox	1.98577	6.42e-06	2.69764	0.0129857
ENSMUSG00000004266	protein tyrosine phosphatase, non-receptor type 6 [Source:MGI Symbol;Acc:MGI:96055]	Ptpn6	1.97867	1.82e-11	0.385557	0.0324323
ENSMUSG00000041736	Translocator protein [Source:UniProtKB/Swiss-Prot;Acc:P50637]	Tspo	1.97745	2.91e-07	0.747799	3.13395e-05
ENSMUSG00000027995	toll-like receptor 2 [Source:MGI Symbol;Acc:MGI:1346060]	Tlr2	1.97378	6.13e-10	2.30414	4.83336e-14
ENSMUSG00000070427	Interleukin-18-binding protein [Source:UniProtKB/Swiss-Prot;Acc:Q9Z0M9]	Il18bp	1.97315	0.0123139	1.46169	0.000743924
ENSMUSG00000027555	Carbonic anhydrase 13 [Source:UniProtKB/Swiss-Prot;Acc:Q9D6N1]	Car13	1.96282	0.00683729	1.42614	0.000343888
ENSMUSG00000071715	Neutrophil cytosol factor 4 [Source:UniProtKB/Swiss-Prot;Acc:P97369]	Ncf4	1.95328	4.95e-07	1.25154	2.179e-07
ENSMUSG00000031639	Mus musculus toll-like receptor 3 (Tlr3), transcript variant 3, mRNA. [Source:RefSeq mRNA;Acc:NM_001357317]	Tlr3	1.93988	1.55e-06	1.56849	1.07042e-05
ENSMUSG00000057143	tripartite motif-containing 12C [Source:MGI Symbol;Acc:MGI:4821183]	Trim12c	1.93273	1.57e-05	0.895218	8.45293e-05
ENSMUSG00000022831	Hematopoietic lineage cell-specific protein [Source:UniProtKB/Swiss-Prot;Acc:P49710]	Hcls1	1.92577	2.7e-11	0.869732	0.000174626
ENSMUSG00000022216	proteasome (prosome, macropain) activator subunit 1 (PA28 alpha) [Source:MGI Symbol;Acc:MGI:1096367]	Psme1	1.91309	1.13e-09	0.922801	2.50115e-05
ENSMUSG00000026875	TNF receptor-associated factor 1 [Source:MGI Symbol;Acc:MGI:101836]	Traf1	1.90233	0.00244131	2.15567	0.0347966
ENSMUSG00000002103	Mus musculus acid phosphatase 2, lysosomal (Acp2), transcript variant 1, mRNA. [Source:RefSeq mRNA;Acc:NM_001357067]	Acp2	1.90168	1.34e-11	1.19042	3.90586e-09
ENSMUSG00000006818	superoxide dismutase 2, mitochondrial [Source:MGI Symbol;Acc:MGI:98352]	Sod2	1.89124	1.25e-12	1.57335	1.60468e-05
ENSMUSG00000028064	Semaphorin-4A [Source:UniProtKB/Swiss-Prot;Acc:Q62178]	Sema4a	1.85909	0.0283489	1.629	3.52177e-05
ENSMUSG00000054932	Alpha-fetoprotein [Source:UniProtKB/Swiss-Prot;Acc:P02772]	Afp	1.85751	0.0337586	1.63581	0.0110976
ENSMUSG00000031504	Ras-related protein Rab-20 [Source:UniProtKB/Swiss-Prot;Acc:P35295]	Rab20	1.82915	4.33e-07	1.0601	1.6732e-06
ENSMUSG00000020564	Ataxin-7-like protein 1 [Source:UniProtKB/Swiss-Prot;Acc:Q9CZ05]	Atxn7l1	1.81636	9.75e-06	0.568962	0.00100487
ENSMUSG00000029366	Deoxycytidine kinase [Source:UniProtKB/Swiss-Prot;Acc:P43346]	Dck	1.81574	2.87e-07	1.72456	2.69385e-08
ENSMUSG00000004707	T-lymphocyte surface antigen Ly-9 [Source:UniProtKB/Swiss-Prot;Acc:Q01965]	Ly9	1.80875	0.000116065	0.858793	0.000105315
ENSMUSG00000019838	solute carrier family 16 (monocarboxylic acid transporters), member 10 [Source:MGI Symbol;Acc:MGI:1919722]	Slc16a10	1.79272	3.8e-08	0.675389	0.0038761
ENSMUSG00000051439	Monocyte differentiation antigen CD14 [Source:UniProtKB/Swiss-Prot;Acc:P10810]	Cd14	1.78626	7.11e-08	0.766095	0.0029006
ENSMUSG00000036887	Complement C1q subcomponent subunit A [Source:UniProtKB/Swiss-Prot;Acc:P98086]	C1qa	1.78428	2.65e-10	0.83127	2.50115e-05
ENSMUSG00000042190	Mus musculus chemokine-like receptor 1 (Cmklr1), transcript variant 1, mRNA. [Source:RefSeq mRNA;Acc:NM_001359060]	Cmklr1	1.76905	6.56e-09	0.637677	0.00256088
ENSMUSG00000031880	Ras-related associated with diabetes [Source:MGI Symbol;Acc:MGI:1930943]	Rrad	1.76851	0.0017664	2.22522	2.48599e-08
ENSMUSG00000032691	NACHT, LRR and PYD domains-containing protein 3 [Source:UniProtKB/Swiss-Prot;Acc:Q8R4B8]	Nlrp3	1.75442	0.00105326	1.14659	0.000178708
ENSMUSG00000003617	Ceruloplasmin [Source:UniProtKB/Swiss-Prot;Acc:Q61147]	Cp	1.74686	6.01e-06	2.01146	1.78904e-05
ENSMUSG00000037940	Type II inositol 3,4-bisphosphate 4-phosphatase [Source:UniProtKB/Swiss-Prot;Acc:Q6P1Y8]	Inpp4b	1.74039	0.000605237	0.66751	0.000443933
ENSMUSG00000047810	Coiled-coil domain-containing protein 88B [Source:UniProtKB/Swiss-Prot;Acc:Q4QRL3]	Ccdc88b	1.73719	0.000695796	0.585545	0.0112888
ENSMUSG00000018899	interferon regulatory factor 1 [Source:MGI Symbol;Acc:MGI:96590]	Irf1	1.73128	3.33e-07	0.846011	0.00212598
ENSMUSG00000016206	histocompatibility 2, M region locus 3 [Source:MGI Symbol;Acc:MGI:95915]	H2-M3	1.73096	0.00207589	1.44438	3.66452e-07
ENSMUSG00000029915	C-type lectin domain family 5 member A [Source:UniProtKB/Swiss-Prot;Acc:Q9R007]	Clec5a	1.73001	1.78e-05	2.08864	2.43693e-08
ENSMUSG00000002325	Interferon regulatory factor 9 [Source:UniProtKB/Swiss-Prot;Acc:Q61179]	Irf9	1.72755	6.67e-09	0.974577	1.47756e-06
ENSMUSG00000025647	Protein shisa-5 [Source:UniProtKB/Swiss-Prot;Acc:Q9D7I0]	Shisa5	1.72123	2.77e-11	0.99502	5.30416e-08
ENSMUSG00000086150	BTB and CNC homology 2, opposite strand [Source:MGI Symbol;Acc:MGI:3041246]	Bach2os	1.70702	0.0148658	0.889115	0.000478983
ENSMUSG00000045658	PTB-containing, cubilin and LRP1-interacting protein [Source:UniProtKB/Swiss-Prot;Acc:Q3UBG2]	Pid1	1.69938	1.65e-09	1.02152	0.000733954
ENSMUSG00000028793	E3 ubiquitin-protein ligase RNF19B [Source:UniProtKB/Swiss-Prot;Acc:A2A7Q9]	Rnf19b	1.69887	1.02e-09	1.50437	2.179e-07
ENSMUSG00000015950	Neutrophil cytosol factor 1 [Source:UniProtKB/Swiss-Prot;Acc:Q09014]	Ncf1	1.6859	3.17e-10	0.62584	0.00142765
ENSMUSG00000025648	6-phosphofructo-2-kinase/fructose-2,6-biphosphatase 4 [Source:MGI Symbol;Acc:MGI:2687284]	Pfkfb4	1.68393	2.08e-06	0.588364	0.000378822
ENSMUSG00000001542	RNA polymerase II elongation factor ELL2 [Source:UniProtKB/Swiss-Prot;Acc:Q3UKU1]	Ell2	1.68245	7.99e-11	1.36442	9.75348e-08
ENSMUSG00000042726	TRAF-type zinc finger domain-containing protein 1 [Source:UniProtKB/Swiss-Prot;Acc:Q3UDK1]	Trafd1	1.68015	3.65e-08	0.882713	6.90894e-06
ENSMUSG00000031586	RNA-binding protein with multiple splicing [Source:UniProtKB/Swiss-Prot;Acc:Q9WVB0]	Rbpms	1.67661	0.0455232	2.41376	1.5146e-08
ENSMUSG00000024766	lipase, member O3 [Source:MGI Symbol;Acc:MGI:2147592]	Lipo3	1.67541	1.02e-05	0.728507	0.00108402
ENSMUSG00000037816	F-box and WD-40 domain protein 17 [Source:MGI Symbol;Acc:MGI:1923584]	Fbxw17	1.6721	1.79e-06	1.12567	2.80532e-06
ENSMUSG00000024661	Ferritin heavy chain Ferritin heavy chain, N-terminally processed [Source:UniProtKB/Swiss-Prot;Acc:P09528]	Fth1	1.67151	5.58e-09	1.14816	8.27597e-05
ENSMUSG00000006411	Nectin-4 [Source:UniProtKB/Swiss-Prot;Acc:Q8R007]	Nectin4	1.6715	0.00461119	1.19061	0.000276763
ENSMUSG00000029470	purinergic receptor P2X 4 [Source:HGNC Symbol;Acc:HGNC:8535]	P2rx4	1.66717	4.94e-10	0.700324	1.43311e-05
ENSMUSG00000099398	membrane-spanning 4-domains, subfamily A, member 14 [Source:MGI Symbol;Acc:MGI:2686122]	Ms4a14	1.66434	0.00448597	0.719624	0.0151954
ENSMUSG00000037946	FYVE, RhoGEF and PH domain containing 3 [Source:HGNC Symbol;Acc:HGNC:16027]	Fgd3	1.66299	5.01e-07	0.581256	0.00335745
ENSMUSG00000060703	CD302 antigen [Source:UniProtKB/Swiss-Prot;Acc:Q9DCG2]	Cd302	1.65473	0.000179974	0.630697	0.0398104
ENSMUSG00000021886	G protein-coupled receptor 65 [Source:HGNC Symbol;Acc:HGNC:4517]	Gpr65	1.65218	2.46e-10	0.596547	0.0288199
ENSMUSG00000028599	tumor necrosis factor receptor superfamily, member 1b [Source:MGI Symbol;Acc:MGI:1314883]	Tnfrsf1b	1.64712	7.43e-09	0.368867	0.0167518
ENSMUSG00000002307	Mus musculus Fas death domain-associated protein (Daxx), transcript variant 3, mRNA. [Source:RefSeq mRNA;Acc:NM_001355704]	Daxx	1.64331	1.29e-07	0.849559	0.00013017
ENSMUSG00000004952	RAS p21 protein activator 4 [Source:MGI Symbol;Acc:MGI:1858600]	Rasa4	1.63946	1.63e-06	0.712249	0.0143954
ENSMUSG00000052776	2'-5'-oligoadenylate synthase 1A [Source:UniProtKB/Swiss-Prot;Acc:P11928]	Oas1a	1.63757	0.0238119	1.95193	1.40293e-06
ENSMUSG00000030786	integrin alpha M [Source:MGI Symbol;Acc:MGI:96607]	Itgam	1.6363	9.38e-09	0.877791	0.000919036
ENSMUSG00000002983	avian reticuloendotheliosis viral (v-rel) oncogene related B [Source:MGI Symbol;Acc:MGI:103289]	Relb	1.63202	1.4e-05	1.76578	2.72884e-10
ENSMUSG00000045502	Hydroxycarboxylic acid receptor 2 [Source:UniProtKB/Swiss-Prot;Acc:Q9EP66]	Hcar2	1.63155	0.0214285	1.13903	0.0036018
ENSMUSG00000027951	Mus musculus adenosine deaminase, RNA-specific (Adar), transcript variant 4, mRNA. [Source:RefSeq mRNA;Acc:NM_001357958]	Adar	1.62695	1.8e-06	1.03003	1.41521e-06
ENSMUSG00000060538	transmembrane protein 219 [Source:MGI Symbol;Acc:MGI:1915992]	Tmem219	1.62471	1.59e-08	0.979773	2.34094e-07
ENSMUSG00000027215	CD82 antigen [Source:UniProtKB/Swiss-Prot;Acc:P40237]	Cd82	1.62441	0.000128182	1.08257	1.31641e-05
ENSMUSG00000058427	C-X-C motif chemokine 2 [Source:UniProtKB/Swiss-Prot;Acc:P10889]	Cxcl2	1.61916	0.0326421	2.31885	0.0110882
ENSMUSG00000023030	solute carrier family 11 (proton-coupled divalent metal ion transporters), member 2 [Source:MGI Symbol;Acc:MGI:1345279]	Slc11a2	1.61862	7.57e-09	0.444698	0.0319647
ENSMUSG00000029063	NAD kinase [Source:UniProtKB/Swiss-Prot;Acc:P58058]	Nadk	1.60485	1.1e-07	1.75104	4.49503e-12
ENSMUSG00000109036	RIKEN cDNA 2210406H18 gene [Source:MGI Symbol;Acc:MGI:1917383]	2210406H18Rik	1.60232	0.0133657	2.46703	3.70014e-05
ENSMUSG00000062310	glutamine repeat protein 1 [Source:MGI Symbol;Acc:MGI:108038]	Glrp1	1.59562	0.0329668	0.795692	0.0359769
ENSMUSG00000006519	Cytochrome b-245 light chain [Source:UniProtKB/Swiss-Prot;Acc:Q61462]	Cyba	1.59501	8.87e-09	0.635594	4.94113e-05
ENSMUSG00000092564	cDNA sequence BC051226 [Source:MGI Symbol;Acc:MGI:3039585]	BC051226	1.58698	0.000131562	0.829173	0.00193638
ENSMUSG00000056501	CCAAT/enhancer-binding protein beta [Source:UniProtKB/Swiss-Prot;Acc:P28033]	Cebpb	1.58291	4.25e-07	0.962283	0.00747229
ENSMUSG00000056888	Glioma pathosis-related protein 1 [Source:UniProtKB/Swiss-Prot;Acc:Q9CWG1]	Glipr1	1.57823	9.58e-11	1.40902	8.37128e-07
ENSMUSG00000021583	Endoplasmic reticulum aminopeptidase 1 [Source:UniProtKB/Swiss-Prot;Acc:Q9EQH2]	Erap1	1.55456	4.53e-05	0.705789	0.00145792
ENSMUSG00000038963	Mus musculus solute carrier organic anion transporter family, member 4a1 (Slco4a1), transcript variant 2, mRNA. [Source:RefSeq mRNA;Acc:NM_001355218]	Slco4a1	1.55148	0.00482068	1.42201	0.000884809
ENSMUSG00000002111	spleen focus forming virus (SFFV) proviral integration oncogene [Source:MGI Symbol;Acc:MGI:98282]	Spi1	1.54032	2.71e-07	0.469013	0.0229487
ENSMUSG00000021281	tumor necrosis factor, alpha-induced protein 2 [Source:MGI Symbol;Acc:MGI:104960]	Tnfaip2	1.53511	9.33e-09	1.6002	1.89848e-08
ENSMUSG00000026395	protein tyrosine phosphatase, receptor type, C [Source:MGI Symbol;Acc:MGI:97810]	Ptprc	1.53189	4.37e-10	0.493712	0.00112122
ENSMUSG00000003644	ribosomal protein S6 kinase polypeptide 1 [Source:MGI Symbol;Acc:MGI:104558]	Rps6ka1	1.52582	1.39e-06	0.513105	0.0190279
ENSMUSG00000072889	nuclear transcription factor, X-box binding like 1 [Source:HGNC Symbol;Acc:HGNC:18726]	Nfxl1	1.50585	8.13e-05	0.361719	0.0278512
ENSMUSG00000030144	C-type lectin domain family 4 member D [Source:UniProtKB/Swiss-Prot;Acc:Q9Z2H6]	Clec4d	1.50313	9.72e-09	2.74258	3.90586e-09
ENSMUSG00000054676	RIKEN cDNA 1600014C10 gene [Source:MGI Symbol;Acc:MGI:1919494]	1600014C10Rik	1.50076	4.93e-05	0.942955	0.00045998
ENSMUSG00000002699	Lymphocyte cytosolic protein 2 [Source:UniProtKB/Swiss-Prot;Acc:Q60787]	Lcp2	1.49714	8.23e-07	0.599494	0.000101389
ENSMUSG00000026088	Mus musculus MIT, microtubule interacting and transport, domain containing 1 (Mitd1), transcript variant 2, mRNA. [Source:RefSeq mRNA;Acc:NM_001356262]	Mitd1	1.49662	9.44e-06	0.533217	8.66166e-05
ENSMUSG00000030681	major vault protein [Source:MGI Symbol;Acc:MGI:1925638]	Mvp	1.49574	1.23e-05	0.764784	0.00023765
ENSMUSG00000026315	Serpin B8 [Source:UniProtKB/Swiss-Prot;Acc:O08800]	Serpinb8	1.49531	0.000130723	0.907751	0.000567293
ENSMUSG00000050732	vesicle-associated membrane protein 8 [Source:MGI Symbol;Acc:MGI:1336882]	Vamp8	1.48915	1.11e-08	0.471942	0.00555759
ENSMUSG00000036067	solute carrier family 2 (facilitated glucose transporter), member 6 [Source:MGI Symbol;Acc:MGI:2443286]	Slc2a6	1.4837	0.0219103	1.9682	5.76023e-06
ENSMUSG00000027959	Spindle assembly abnormal [Source:UniProtKB/Swiss-Prot;Acc:Q80UK7]	Sass6	1.46769	0.00151809	0.781346	0.00107039
ENSMUSG00000050493	Protein FAM167B [Source:UniProtKB/Swiss-Prot;Acc:P17257]	Fam167b	1.46558	0.000463326	0.64706	0.00265893
ENSMUSG00000074578	zinc finger, NFX1-type containing 1, antisense RNA 1 [Source:MGI Symbol;Acc:MGI:1916199]	Zfas1	1.44368	2.29e-06	2.01018	6.7987e-06
ENSMUSG00000060090	Protein XRP2 [Source:UniProtKB/Swiss-Prot;Acc:Q9EPK2]	Rp2	1.43912	0.000126536	0.811979	3.3699e-05
ENSMUSG00000059326	Granulocyte-macrophage colony-stimulating factor receptor subunit alpha [Source:UniProtKB/Swiss-Prot;Acc:Q00941]	Csf2ra	1.4382	1.26e-05	0.716524	0.0416406
ENSMUSG00000015314	SLAM family member 6 [Source:MGI Symbol;Acc:MGI:1353620]	Slamf6	1.43297	0.0267941	0.824544	0.0291674
ENSMUSG00000025408	DNA damage-inducible transcript 3 protein [Source:UniProtKB/Swiss-Prot;Acc:P35639]	Ddit3	1.42937	1.13e-06	0.912856	0.00454821
ENSMUSG00000037580	GTP cyclohydrolase 1 [Source:UniProtKB/Swiss-Prot;Acc:Q05915]	Gch1	1.42191	4.49e-05	1.57488	1.04452e-08
ENSMUSG00000031652	NEDD4-binding protein 1 [Source:UniProtKB/Swiss-Prot;Acc:Q6A037]	N4bp1	1.41599	4.02e-07	1.05255	3.87732e-06
ENSMUSG00000006418	E3 ubiquitin-protein ligase RNF114 [Source:UniProtKB/Swiss-Prot;Acc:Q9ET26]	Rnf114	1.4139	3.72e-07	0.860787	4.88446e-06
ENSMUSG00000013846	ST3 beta-galactoside alpha-2,3-sialyltransferase 1 [Source:MGI Symbol;Acc:MGI:98304]	St3gal1	1.40799	4.47e-06	0.788794	0.00604877
ENSMUSG00000019866	crystallin beta-gamma domain containing 1 [Source:MGI Symbol;Acc:MGI:109544]	Crybg1	1.4067	0.00189609	1.32561	0.00185756
ENSMUSG00000056529	Platelet-activating factor receptor [Source:UniProtKB/Swiss-Prot;Acc:Q62035]	Ptafr	1.39938	8.33e-06	0.685553	0.000129856
ENSMUSG00000031662	sorting nexin 20 [Source:HGNC Symbol;Acc:HGNC:30390]	Snx20	1.39854	7.66e-06	0.648987	0.000107479
ENSMUSG00000022529	zinc finger protein 263 [Source:MGI Symbol;Acc:MGI:1921370]	Zfp263	1.38986	3.53e-06	0.757053	9.88465e-06
ENSMUSG00000050994	Androglobin [Source:UniProtKB/Swiss-Prot;Acc:G3UZ78]	Adgb	1.3883	0.0334645	1.35859	2.75957e-05
ENSMUSG00000025743	syndecan 3 [Source:MGI Symbol;Acc:MGI:1349163]	Sdc3	1.38787	2.24e-07	1.6802	9.37069e-10
ENSMUSG00000028843	SH3 domain-binding glutamic acid-rich-like protein 3 [Source:UniProtKB/Swiss-Prot;Acc:Q91VW3]	Sh3bgrl3	1.38589	5.35e-08	0.63891	6.20347e-05
ENSMUSG00000038213	Tapasin-related protein [Source:UniProtKB/Swiss-Prot;Acc:Q8VD31]	Tapbpl	1.38034	0.00185516	0.622971	0.00686609
ENSMUSG00000063458	Leucine-rich melanocyte differentiation-associated protein [Source:UniProtKB/Swiss-Prot;Acc:Q9D9B4]	Lrmda	1.37852	0.000373848	0.73167	0.00182457
ENSMUSG00000027366	signal peptide peptidase like 2A [Source:MGI Symbol;Acc:MGI:1913802]	Sppl2a	1.36851	2.2e-08	0.762152	8.49707e-06
ENSMUSG00000029810	Transmembrane protein 176B [Source:UniProtKB/Swiss-Prot;Acc:Q9R1Q6]	Tmem176b	1.35077	3.13e-08	1.3485	1.0056e-05
ENSMUSG00000021451	Semaphorin-4D [Source:UniProtKB/Swiss-Prot;Acc:O09126]	Sema4d	1.34931	1.43e-07	1.44153	7.35704e-09
ENSMUSG00000029826	zinc finger CCCH type, antiviral 1 [Source:MGI Symbol;Acc:MGI:1926031]	Zc3hav1	1.33685	1.25e-07	0.549858	0.00045998
ENSMUSG00000026177	solute carrier family 11 (proton-coupled divalent metal ion transporters), member 1 [Source:MGI Symbol;Acc:MGI:1345275]	Slc11a1	1.31346	5.04e-05	0.745312	0.00100236
ENSMUSG00000018167	START domain containing 3 [Source:MGI Symbol;Acc:MGI:1929618]	Stard3	1.30513	1.9e-05	0.612993	9.98842e-05
ENSMUSG00000027199	Glycine amidinotransferase, mitochondrial [Source:UniProtKB/Swiss-Prot;Acc:Q9D964]	Gatm	1.29857	0.000152567	1.38464	4.71256e-05
ENSMUSG00000045827	serine (or cysteine) peptidase inhibitor, clade B, member 9 [Source:MGI Symbol;Acc:MGI:106603]	Serpinb9	1.29037	0.00521487	1.26219	0.00379156
ENSMUSG00000021990	spermatogenesis associated 13 [Source:MGI Symbol;Acc:MGI:104838]	Spata13	1.2866	3.69e-06	1.8279	9.37069e-10
ENSMUSG00000055447	Leukocyte surface antigen CD47 [Source:UniProtKB/Swiss-Prot;Acc:Q61735]	Cd47	1.2834	7.11e-08	0.700033	0.000136955
ENSMUSG00000034575	Non-canonical poly(A) RNA polymerase PAPD7 [Source:UniProtKB/Swiss-Prot;Acc:Q6PB75]	Papd7	1.28272	0.000333232	0.599733	0.000877693
ENSMUSG00000048277	Synaptogyrin-2 [Source:UniProtKB/Swiss-Prot;Acc:O55101]	Syngr2	1.28234	7.82e-07	0.679963	0.00647978
ENSMUSG00000022108	Integral membrane protein 2B BRI2, membrane form BRI2 intracellular domain BRI2C, soluble form Bri23 peptide [Source:UniProtKB/Swiss-Prot;Acc:O89051]	Itm2b	1.26479	6.64e-10	0.988985	3.53587e-07
ENSMUSG00000020415	Securin [Source:UniProtKB/Swiss-Prot;Acc:Q9CQJ7]	Pttg1	1.2583	1.28e-05	1.05523	3.57837e-05
ENSMUSG00000049401	Opioid growth factor receptor [Source:UniProtKB/Swiss-Prot;Acc:Q99PG2]	Ogfr	1.25387	5.7e-06	0.80429	5.05737e-05
ENSMUSG00000052837	Transcription factor jun-B [Source:UniProtKB/Swiss-Prot;Acc:P09450]	Junb	1.25238	8.41e-07	0.677605	0.0216366
ENSMUSG00000031429	proteasome (prosome, macropain) 26S subunit, non-ATPase, 10 [Source:MGI Symbol;Acc:MGI:1858898]	Psmd10	1.25043	1.87e-06	1.22511	3.46628e-08
ENSMUSG00000027737	solute carrier family 7 (cationic amino acid transporter, y+ system), member 11 [Source:MGI Symbol;Acc:MGI:1347355]	Slc7a11	1.25002	0.0302566	2.103	0.0229057
ENSMUSG00000052593	Disintegrin and metalloproteinase domain-containing protein 17 [Source:UniProtKB/Swiss-Prot;Acc:Q9Z0F8]	Adam17	1.24729	1.51e-07	0.805524	3.23445e-06
ENSMUSG00000032359	cathepsin H [Source:MGI Symbol;Acc:MGI:107285]	Ctsh	1.23946	1.35e-06	0.801339	0.000464371
ENSMUSG00000020841	Carboxypeptidase D [Source:UniProtKB/Swiss-Prot;Acc:O89001]	Cpd	1.23552	1.19e-08	0.939601	8.61912e-07
ENSMUSG00000024732	Coiled-coil domain-containing protein 86 [Source:UniProtKB/Swiss-Prot;Acc:Q9JJ89]	Ccdc86	1.23272	1.82e-05	0.630579	0.0218341
ENSMUSG00000021871	predicted gene, 49342 [Source:MGI Symbol;Acc:MGI:6121535]	Pnp	1.23016	0.00296775	0.880926	0.000496631
ENSMUSG00000024737	Solute carrier family 15 member 3 [Source:UniProtKB/Swiss-Prot;Acc:Q8BPX9]	Slc15a3	1.22019	1.04e-06	0.588479	0.0109442
ENSMUSG00000002458	regulator of G-protein signaling 19 [Source:MGI Symbol;Acc:MGI:1915153]	Rgs19	1.21949	0.000225919	0.545035	0.0165194
ENSMUSG00000021242	Epididymal secretory protein E1 [Source:UniProtKB/Swiss-Prot;Acc:Q9Z0J0]	Npc2	1.20408	1.03e-06	0.639879	5.19724e-05
ENSMUSG00000022965	interferon gamma receptor 2 [Source:MGI Symbol;Acc:MGI:107654]	Ifngr2	1.2036	7.3e-06	0.403273	0.00686609
ENSMUSG00000043953	C-C chemokine receptor-like 2 [Source:UniProtKB/Swiss-Prot;Acc:O35457]	Ccrl2	1.20052	0.0117682	1.58839	0.000978563
ENSMUSG00000038642	cathepsin S [Source:MGI Symbol;Acc:MGI:107341]	Ctss	1.19756	2.64e-10	0.877756	0.000107174
ENSMUSG00000040616	Transmembrane protein 51 [Source:UniProtKB/Swiss-Prot;Acc:Q99LG1]	Tmem51	1.18854	0.0258496	0.893443	0.0360131
ENSMUSG00000020023	Transmembrane and coiled-coil domain protein 3 [Source:UniProtKB/Swiss-Prot;Acc:Q8R310]	Tmcc3	1.18014	7.71e-07	0.556505	0.00726987
ENSMUSG00000071714	Interleukin-3 receptor class 2 subunit beta [Source:UniProtKB/Swiss-Prot;Acc:P26954]	Csf2rb2	1.17962	1.59e-05	1.06325	1.8601e-06
ENSMUSG00000004070	Mus musculus heme oxygenase 2 (Hmox2), transcript variant 3, mRNA. [Source:RefSeq mRNA;Acc:NM_001357050]	Hmox2	1.179	2.04e-06	0.351957	0.0169298
ENSMUSG00000000290	integrin beta 2 [Source:MGI Symbol;Acc:MGI:96611]	Itgb2	1.17247	5.14e-06	0.650769	0.011385
ENSMUSG00000008658	RNA binding 1 [Source:UniProtKB/Swiss-Prot;Acc:Q9JJ43]	Rbfox1	1.16611	0.0116898	1.74753	0.0414603
ENSMUSG00000020572	Nicotinamide phosphoribosyltransferase [Source:UniProtKB/Swiss-Prot;Acc:Q99KQ4]	Nampt	1.16251	3.12e-06	1.42677	5.81626e-11
ENSMUSG00000021025	NF-kappa-B inhibitor alpha [Source:UniProtKB/Swiss-Prot;Acc:Q9Z1E3]	Nfkbia	1.16183	1.67e-08	1.39516	0.000531508
ENSMUSG00000000555	Integrin alpha-5 Integrin alpha-5 heavy chain Integrin alpha-5 light chain [Source:UniProtKB/Swiss-Prot;Acc:P11688]	Itga5	1.15404	0.0152407	0.725393	0.0121368
ENSMUSG00000022751	Omega-amidase NIT2 [Source:UniProtKB/Swiss-Prot;Acc:Q9JHW2]	Nit2	1.15308	0.00193253	0.394518	0.0133553
ENSMUSG00000004626	syntaxin binding protein 2 [Source:MGI Symbol;Acc:MGI:107370]	Stxbp2	1.15058	0.000107735	0.300465	0.0491789
ENSMUSG00000078945	NLR family, apoptosis inhibitory protein 2 [Source:MGI Symbol;Acc:MGI:1298226]	Naip2	1.14974	3.87e-05	0.686297	6.27415e-05
ENSMUSG00000007458	Cation-dependent mannose-6-phosphate receptor [Source:UniProtKB/Swiss-Prot;Acc:P24668]	M6pr	1.14948	2.75e-05	0.553361	0.00264505
ENSMUSG00000040774	Mus musculus choline/ethanolaminephosphotransferase 1 (Cept1), transcript variant 3, mRNA. [Source:RefSeq mRNA;Acc:NM_001357818]	Cept1	1.1476	0.000368511	0.653064	0.000183542
ENSMUSG00000081049	ribosomal protein S24, pseudogene 3 [Source:MGI Symbol;Acc:MGI:3644407]	Rps24-ps3	1.14572	0.00418632	0.566035	0.016187
ENSMUSG00000043323	fibrosin-1-like protein isoform 3 [Source:RefSeq peptide;Acc:NP_001303971]	Fbrsl1	1.14538	0.000344484	1.41555	4.92072e-08
ENSMUSG00000027848	olfactomedin like 3 [Source:HGNC Symbol;Acc:HGNC:24956]	Olfml3	1.14522	2.97e-07	0.856193	0.00238776
ENSMUSG00000042626	SHC-transforming protein 1 [Source:UniProtKB/Swiss-Prot;Acc:P98083]	Shc1	1.13167	0.00244131	0.493965	0.0113108
ENSMUSG00000052248	zinc finger E-box binding homeobox 2, opposite strand [Source:MGI Symbol;Acc:MGI:3652108]	Zeb2os	1.12869	0.000113675	0.329324	0.0482385
ENSMUSG00000036896	Complement C1q subcomponent subunit C [Source:UniProtKB/Swiss-Prot;Acc:Q02105]	C1qc	1.12612	1.39e-07	0.421482	0.0142066
ENSMUSG00000022867	ubiquitin specific peptidase 25 [Source:MGI Symbol;Acc:MGI:1353655]	Usp25	1.11777	7.64e-06	0.533953	6.66546e-05
ENSMUSG00000040687	MAP-kinase activating death domain [Source:MGI Symbol;Acc:MGI:2444672]	Madd	1.11425	9.08e-05	0.325823	0.0457535
ENSMUSG00000005054	Cystatin-B [Source:UniProtKB/Swiss-Prot;Acc:Q62426]	Cstb	1.1059	2.69e-07	0.845135	0.000691608
ENSMUSG00000071713	Mus musculus colony stimulating factor 2 receptor, beta, low-affinity (granulocyte-macrophage) (Csf2rb), transcript variant 1, mRNA. [Source:RefSeq mRNA;Acc:NM_001358854]	Csf2rb	1.10424	9.45e-06	0.358891	0.0412488
ENSMUSG00000010406	39S ribosomal protein L52, mitochondrial [Source:UniProtKB/Swiss-Prot;Acc:Q9D0Y8]	Mrpl52	1.10153	1.06e-05	0.691569	0.000493218
ENSMUSG00000026942	TNF receptor-associated factor 2 [Source:MGI Symbol;Acc:MGI:101835]	Traf2	1.09082	0.00831362	0.59791	0.00307642
ENSMUSG00000034248	solute carrier family 25, member 37 [Source:MGI Symbol;Acc:MGI:1914962]	Slc25a37	1.08238	0.000188199	1.30162	1.53375e-06
ENSMUSG00000020400	TNFAIP3 interacting protein 1 [Source:MGI Symbol;Acc:MGI:1926194]	Tnip1	1.07463	2.22e-05	1.60946	7.53723e-09
ENSMUSG00000038467	Charged multivesicular body protein 4b [Source:UniProtKB/Swiss-Prot;Acc:Q9D8B3]	Chmp4b	1.07002	2.69e-07	0.526732	0.000352039
ENSMUSG00000024885	Aldehyde dehydrogenase family 3 member B1 [Source:UniProtKB/Swiss-Prot;Acc:Q80VQ0]	Aldh3b1	1.06967	0.00103472	0.330683	0.0474956
ENSMUSG00000029822	Oxysterol-binding protein-related protein 3 [Source:UniProtKB/Swiss-Prot;Acc:Q9DBS9]	Osbpl3	1.06706	0.000550251	1.51795	0.00142931
ENSMUSG00000028163	Nuclear factor NF-kappa-B p105 subunit Nuclear factor NF-kappa-B p50 subunit [Source:UniProtKB/Swiss-Prot;Acc:P25799]	Nfkb1	1.0623	0.000245705	0.602156	0.0210501
ENSMUSG00000036986	Protein PML [Source:UniProtKB/Swiss-Prot;Acc:Q60953]	Pml	1.06084	0.00619124	1.08853	0.000607878
ENSMUSG00000076441	Argininosuccinate synthase [Source:UniProtKB/Swiss-Prot;Acc:P16460]	Ass1	1.0576	0.0459464	5.15807	4.98647e-06
ENSMUSG00000054612	Methylated-DNA--protein-cysteine methyltransferase [Source:UniProtKB/Swiss-Prot;Acc:P26187]	Mgmt	1.05339	0.0097076	0.658596	0.00595293
ENSMUSG00000068391	Chromatin accessibility complex protein 1 [Source:UniProtKB/Swiss-Prot;Acc:Q9JKP8]	Chrac1	1.05246	0.000228002	0.38713	0.0135162
ENSMUSG00000093661	Eukaryotic translation initiation factor 4E type 3 [Source:UniProtKB/Swiss-Prot;Acc:Q9DBB5]	Eif4e3	1.04669	0.000338937	0.552271	0.0194392
ENSMUSG00000036138	acetyl-Coenzyme A acyltransferase 1A [Source:MGI Symbol;Acc:MGI:2148491]	Acaa1a	1.04299	2.84e-05	0.490226	0.000185336
ENSMUSG00000020284	chromosome 21 open reading frame 2 [Source:HGNC Symbol;Acc:HGNC:1260]	1810043G02Rik	1.03127	0.0252641	0.682825	0.0101567
ENSMUSG00000041645	ATP-dependent RNA helicase DDX24 [Source:UniProtKB/Swiss-Prot;Acc:Q9ESV0]	Ddx24	1.02465	1.06e-05	0.424678	0.00555759
ENSMUSG00000039759	THAP domain containing, apoptosis associated protein 3 [Source:MGI Symbol;Acc:MGI:1917126]	Thap3	1.02187	0.00163491	0.466705	0.0403729
ENSMUSG00000016256	cathepsin Z [Source:MGI Symbol;Acc:MGI:1891190]	Ctsz	1.02038	1.79e-06	0.610325	0.00174563
ENSMUSG00000059588	Calcitonin-related peptide type 1 receptor [Source:UniProtKB/Swiss-Prot;Acc:Q9R1W5]	Calcrl	1.01894	0.016329	0.793768	0.0205689
ENSMUSG00000064267	Mus musculus hydrogen voltage-gated channel 1 (Hvcn1), transcript variant 3, mRNA. [Source:RefSeq mRNA;Acc:NM_001359454]	Hvcn1	1.01741	0.00197239	0.679851	0.000773754
ENSMUSG00000025287	Acyl-coenzyme A thioesterase 9, mitochondrial [Source:UniProtKB/Swiss-Prot;Acc:Q9R0X4]	Acot9	1.01651	0.00367484	1.13069	1.17485e-06
ENSMUSG00000054520	SH3-domain binding protein 2 [Source:MGI Symbol;Acc:MGI:1346349]	Sh3bp2	1.00599	0.000217949	0.568051	0.00200922
ENSMUSG00000020707	ring finger protein 135 [Source:MGI Symbol;Acc:MGI:1919206]	Rnf135	1.00238	0.00250735	0.663008	0.00531473
ENSMUSG00000026466	torsin A interacting protein 1 [Source:MGI Symbol;Acc:MGI:3582693]	Tor1aip1	1.00147	4.61e-05	0.92187	3.70014e-05
ENSMUSG00000018507	Transient receptor potential cation channel subfamily V member 2 [Source:UniProtKB/Swiss-Prot;Acc:Q9WTR1]	Trpv2	1.00051	0.000341542	0.353767	0.0205689
ENSMUSG00000056737	capping actin protein, gelsolin like [Source:HGNC Symbol;Acc:HGNC:1474]	Capg	0.997364	1.89e-05	1.67932	4.3823e-07
ENSMUSG00000024845	transmembrane protein 134 [Source:MGI Symbol;Acc:MGI:1914240]	Tmem134	0.98962	6.93e-05	0.457373	0.0103446
ENSMUSG00000022895	Protein C-ets-2 [Source:UniProtKB/Swiss-Prot;Acc:P15037]	Ets2	0.989146	0.000413411	0.866143	8.79339e-06
ENSMUSG00000030223	Receptor-type tyrosine-protein phosphatase O [Source:UniProtKB/Swiss-Prot;Acc:E9Q612]	Ptpro	0.985003	0.00233187	0.842477	0.000136955
ENSMUSG00000045679	PQ loop repeat containing [Source:MGI Symbol;Acc:MGI:2444067]	Pqlc3	0.979838	0.00796462	1.65265	1.90152e-05
ENSMUSG00000025969	Neuropilin-2 [Source:UniProtKB/Swiss-Prot;Acc:O35375]	Nrp2	0.975838	7.12e-07	0.523951	0.0390345
ENSMUSG00000046688	TRAF-interacting protein with forkhead-associated domain [Source:MGI Symbol;Acc:MGI:2182965]	Tifa	0.970869	7.86e-05	0.596526	0.000650167
ENSMUSG00000023367	Transmembrane protein 176A [Source:UniProtKB/Swiss-Prot;Acc:Q9DCS1]	Tmem176a	0.968106	0.000111896	1.56336	2.85771e-05
ENSMUSG00000034330	1-phosphatidylinositol 4,5-bisphosphate phosphodiesterase gamma-2 [Source:UniProtKB/Swiss-Prot;Acc:Q8CIH5]	Plcg2	0.964203	0.000340897	0.447494	0.03419
ENSMUSG00000020829	solute carrier family 46, member 1 [Source:MGI Symbol;Acc:MGI:1098733]	Slc46a1	0.959937	0.00552819	0.535747	0.00822554
ENSMUSG00000021133	sushi domain containing 6 [Source:MGI Symbol;Acc:MGI:2444661]	Susd6	0.95678	0.00418632	0.995495	8.85988e-06
ENSMUSG00000060675	HRAS-like suppressor 3 [Source:UniProtKB/Swiss-Prot;Acc:Q8R3U1]	Pla2g16	0.951179	1.36e-05	0.712048	0.00178405
ENSMUSG00000038301	sorting nexin 10 [Source:MGI Symbol;Acc:MGI:1919232]	Snx10	0.949124	5.75e-05	0.672119	0.000378822
ENSMUSG00000034290	Serine/threonine-protein kinase Nek9 [Source:UniProtKB/Swiss-Prot;Acc:Q8K1R7]	Nek9	0.946977	7.73e-05	0.351492	0.0405052
ENSMUSG00000015733	F-actin-capping protein subunit alpha-2 [Source:UniProtKB/Swiss-Prot;Acc:P47754]	Capza2	0.94681	1.22e-06	0.706045	6.92089e-06
ENSMUSG00000038774	Activating signal cointegrator 1 complex subunit 3 [Source:UniProtKB/Swiss-Prot;Acc:E9PZJ8]	Ascc3	0.946097	0.00467392	0.661727	3.52177e-05
ENSMUSG00000041164	zinc finger, MIZ-type containing 2 [Source:MGI Symbol;Acc:MGI:106374]	Zmiz2	0.930664	0.0012783	1.05012	1.13221e-06
ENSMUSG00000038437	MLLT6, PHD finger containing [Source:HGNC Symbol;Acc:HGNC:7138]	Mllt6	0.928065	0.00029032	0.677638	0.00397951
ENSMUSG00000034786	G-protein signalling modulator 3 (AGS3-like, C. elegans) [Source:MGI Symbol;Acc:MGI:2146785]	Gpsm3	0.923108	0.000497346	0.482123	0.0047555
ENSMUSG00000069516	lysozyme 2 [Source:MGI Symbol;Acc:MGI:96897]	Lyz2	0.919839	1.52e-06	1.23705	0.00103104
ENSMUSG00000020152	Actin-related protein 2 [Source:UniProtKB/Swiss-Prot;Acc:P61161]	Actr2	0.917654	0.000419005	0.468885	0.00536763
ENSMUSG00000056220	phospholipase A2, group IVA (cytosolic, calcium-dependent) [Source:MGI Symbol;Acc:MGI:1195256]	Pla2g4a	0.911893	0.00236143	0.982424	0.000231423
ENSMUSG00000026341	Actin-related protein 3 [Source:UniProtKB/Swiss-Prot;Acc:Q99JY9]	Actr3	0.910476	2e-05	0.328661	0.00611228
ENSMUSG00000042613	Pre-B-cell leukemia transcription factor-interacting protein 1 [Source:UniProtKB/Swiss-Prot;Acc:Q3TVI8]	Pbxip1	0.908782	3.29e-06	0.617721	0.00549181
ENSMUSG00000026031	CASP8 and FADD-like apoptosis regulator CASP8 and FADD-like apoptosis regulator subunit p43 CASP8 and FADD-like apoptosis regulator subunit p12 [Source:UniProtKB/Swiss-Prot;Acc:O35732]	Cflar	0.896869	6.54e-05	0.995784	1.55119e-08
ENSMUSG00000028015	cathepsin O [Source:MGI Symbol;Acc:MGI:2139628]	Ctso	0.892824	0.00876291	0.596997	0.0056513
ENSMUSG00000037997	Mus musculus poly (ADP-ribose) polymerase family, member 11 (Parp11), transcript variant 3, mRNA. [Source:RefSeq mRNA;Acc:NM_001346513]	Parp11	0.890892	0.00230562	1.23087	1.49271e-06
ENSMUSG00000018585	Copper transport protein ATOX1 [Source:UniProtKB/Swiss-Prot;Acc:O08997]	Atox1	0.889312	0.00030578	0.625696	0.000180927
ENSMUSG00000023961	Mus musculus ectonucleotide pyrophosphatase/phosphodiesterase 4 (Enpp4), transcript variant 2, mRNA. [Source:RefSeq mRNA;Acc:NM_001357996]	Enpp4	0.885845	0.00169401	1.59635	0.000166298
ENSMUSG00000042719	N-alpha-acetyltransferase 25, NatB auxiliary subunit [Source:UniProtKB/Swiss-Prot;Acc:Q8BWZ3]	Naa25	0.87376	0.00107592	0.405712	0.00224617
ENSMUSG00000021024	Proteasome subunit alpha type-6 [Source:UniProtKB/Swiss-Prot;Acc:Q9QUM9]	Psma6	0.872948	0.000198228	0.555553	0.000289489
ENSMUSG00000030275	Ethanolamine kinase 1 [Source:UniProtKB/Swiss-Prot;Acc:Q9D4V0]	Etnk1	0.867691	0.000556723	0.461679	0.00268569
ENSMUSG00000038387	related RAS viral (r-ras) oncogene [Source:MGI Symbol;Acc:MGI:98179]	Rras	0.862214	0.00501794	0.99034	1.1083e-06
ENSMUSG00000056692	DNA segment, Chr 17, Wayne State University 92, expressed [Source:MGI Symbol;Acc:MGI:106281]	D17Wsu92e	0.854843	0.000281754	0.493436	0.000262518
ENSMUSG00000030269	Myotubularin-related protein 14 [Source:UniProtKB/Swiss-Prot;Acc:Q8VEL2]	Mtmr14	0.854727	0.00371487	1.04359	3.47807e-07
ENSMUSG00000050912	transmembrane protein 123 [Source:MGI Symbol;Acc:MGI:1919179]	Tmem123	0.850988	2.11e-05	0.418614	0.0365401
ENSMUSG00000005667	Bifunctional methylenetetrahydrofolate dehydrogenase/cyclohydrolase, mitochondrial NAD-dependent methylenetetrahydrofolate dehydrogenase Methenyltetrahydrofolate cyclohydrolase [Source:UniProtKB/Swiss-Prot;Acc:P18155]	Mthfd2	0.850631	0.000399219	1.27488	0.0020289
ENSMUSG00000046862	PRAME family member 8 [Source:MGI Symbol;Acc:MGI:2140473]	Pramef8	0.850063	0.0192833	0.387699	0.0238838
ENSMUSG00000019832	RAB32, member RAS oncogene family [Source:MGI Symbol;Acc:MGI:1915094]	Rab32	0.84711	0.000210796	0.563782	0.0434333
ENSMUSG00000029994	Mus musculus annexin A4 (Anxa4), transcript variant 1, mRNA. [Source:RefSeq mRNA;Acc:NM_001331120]	Anxa4	0.843704	0.000329147	0.569117	0.00414166
ENSMUSG00000023249	poly(ADP-ribose) polymerase family member 3 [Source:HGNC Symbol;Acc:HGNC:273]	Parp3	0.840404	0.0436045	0.59594	0.0127511
ENSMUSG00000064289	Mus musculus TRAF family member-associated Nf-kappa B activator (Tank), transcript variant 4, mRNA. [Source:RefSeq mRNA;Acc:NM_001355267]	Tank	0.836551	0.00693751	1.15763	3.15279e-08
ENSMUSG00000031813	Multivesicular body subunit 12A [Source:UniProtKB/Swiss-Prot;Acc:Q78HU3]	Mvb12a	0.829626	0.00317551	0.3777	0.0196241
ENSMUSG00000029771	Interferon regulatory factor 5 [Source:UniProtKB/Swiss-Prot;Acc:P56477]	Irf5	0.827296	0.000217766	0.454342	0.00374001
ENSMUSG00000037820	Protein-glutamine gamma-glutamyltransferase 2 [Source:UniProtKB/Swiss-Prot;Acc:P21981]	Tgm2	0.827219	0.00336872	1.63552	2.34094e-07
ENSMUSG00000028643	small vasohibin binding protein [Source:MGI Symbol;Acc:MGI:1916466]	Svbp	0.826483	0.00339472	0.731135	1.90152e-05
ENSMUSG00000032261	SH3 domain-binding glutamic acid-rich-like protein 2 [Source:UniProtKB/Swiss-Prot;Acc:Q8BG73]	Sh3bgrl2	0.819546	0.024481	0.971397	6.82555e-05
ENSMUSG00000002257	DEF6, guanine nucleotide exchange factor [Source:HGNC Symbol;Acc:HGNC:2760]	Def6	0.816932	0.0272549	0.534874	0.00456247
ENSMUSG00000018796	Long-chain-fatty-acid--CoA ligase 1 [Source:UniProtKB/Swiss-Prot;Acc:P41216]	Acsl1	0.81416	0.000424036	1.1243	0.02003
ENSMUSG00000022971	interferon (alpha and beta) receptor 2 [Source:MGI Symbol;Acc:MGI:1098243]	Ifnar2	0.812401	9.87e-05	0.324006	0.0436945
ENSMUSG00000063171	ribosomal protein S4-like [Source:MGI Symbol;Acc:MGI:1913434]	Rps4l	0.804018	0.0169908	0.460443	0.0082682
ENSMUSG00000025473	Disintegrin and metalloproteinase domain-containing protein 8 [Source:UniProtKB/Swiss-Prot;Acc:Q05910]	Adam8	0.799559	0.000190014	1.0372	0.0103446
ENSMUSG00000036948	chromosome 7 open reading frame 43 [Source:HGNC Symbol;Acc:HGNC:25604]	BC037034	0.799047	0.00463922	0.593824	0.00474986
ENSMUSG00000024242	Mitogen-activated protein kinase kinase kinase kinase 3 [Source:UniProtKB/Swiss-Prot;Acc:Q99JP0]	Map4k3	0.796641	0.00244194	0.535804	0.00370506
ENSMUSG00000021978	exostosin like glycosyltransferase 3 [Source:HGNC Symbol;Acc:HGNC:3518]	Extl3	0.796629	0.000932879	0.759666	0.00071941
ENSMUSG00000079418	Cysteine protease ATG4A [Source:UniProtKB/Swiss-Prot;Acc:Q8C9S8]	Atg4a	0.786238	0.0429422	0.616292	0.0082682
ENSMUSG00000086841	RIKEN cDNA 2410006H16 gene [Source:MGI Symbol;Acc:MGI:1916471]	2410006H16Rik	0.785302	0.000991003	0.984016	5.79377e-05
ENSMUSG00000024404	Serine/threonine-protein kinase RIO3 [Source:UniProtKB/Swiss-Prot;Acc:Q9DBU3]	Riok3	0.781278	0.000290232	0.466721	0.00234388
ENSMUSG00000107881	predicted gene, 44250 [Source:MGI Symbol;Acc:MGI:5690642]	Gm44250	0.77949	0.0115647	0.598428	0.00848521
ENSMUSG00000038612	Induced myeloid leukemia cell differentiation [Source:UniProtKB/Swiss-Prot;Acc:P97287]	Mcl1	0.77768	0.000112335	0.652297	1.19765e-06
ENSMUSG00000030760	alkaline ceramidase 3 [Source:MGI Symbol;Acc:MGI:1913440]	Acer3	0.77645	0.0333941	0.437592	0.0276077
ENSMUSG00000023830	Cation-independent mannose-6-phosphate receptor [Source:UniProtKB/Swiss-Prot;Acc:Q07113]	Igf2r	0.776043	0.00210313	1.58114	0.00277549
ENSMUSG00000069515	Lysozyme C-1 [Source:UniProtKB/Swiss-Prot;Acc:P17897]	Lyz1	0.7749	0.0227985	1.45756	9.1988e-06
ENSMUSG00000028189	Di-N-acetylchitobiase [Source:UniProtKB/Swiss-Prot;Acc:Q8R242]	Ctbs	0.770118	0.033018	0.646387	0.000909688
ENSMUSG00000030695	Fructose-bisphosphate aldolase A [Source:UniProtKB/Swiss-Prot;Acc:P05064]	Aldoa	0.769977	0.00103321	0.994845	1.02992e-06
ENSMUSG00000039747	Protein orai-2 [Source:UniProtKB/Swiss-Prot;Acc:Q8BH10]	Orai2	0.767558	0.0248238	1.49608	5.62557e-06
ENSMUSG00000026504	serologically defined colon cancer antigen 8 [Source:MGI Symbol;Acc:MGI:1924066]	Sdccag8	0.754246	0.00736568	0.348705	0.0174683
ENSMUSG00000041530	Protein argonaute-1 [Source:UniProtKB/Swiss-Prot;Acc:Q8CJG1]	Ago1	0.75318	0.00313268	0.396414	0.00783676
ENSMUSG00000034868	Myosin regulatory light chain 12B [Source:UniProtKB/Swiss-Prot;Acc:Q3THE2]	Myl12b	0.752296	0.000715949	0.414546	0.00920786
ENSMUSG00000039934	Gamma-secretase-activating protein Gamma-secretase-activating protein 16 kDa C-terminal form [Source:UniProtKB/Swiss-Prot;Acc:Q3TCV3]	Gsap	0.751166	0.0294665	1.68707	1.13954e-07
ENSMUSG00000060477	Interleukin-1 receptor-associated kinase-like 2 [Source:UniProtKB/Swiss-Prot;Acc:Q8CFA1]	Irak2	0.75114	0.0246228	0.815057	1.74768e-05
ENSMUSG00000040822	Uncharacterized [Source:UniProtKB/Swiss-Prot;Acc:Q9JJ93]	1700123O20Rik	0.74015	0.0316254	0.438328	0.0326305
ENSMUSG00000041571	Selenoprotein W [Source:UniProtKB/Swiss-Prot;Acc:P63300]	Selenow	0.739476	0.00469384	1.11514	0.000269695
ENSMUSG00000031608	N-acetylgalactosaminyltransferase 7 [Source:UniProtKB/Swiss-Prot;Acc:Q80VA0]	Galnt7	0.736898	0.00047284	0.785119	0.00103952
ENSMUSG00000048234	E3 ubiquitin-protein ligase RNF149 [Source:UniProtKB/Swiss-Prot;Acc:Q3U2C5]	Rnf149	0.73595	0.00343219	0.959243	4.37364e-05
ENSMUSG00000029703	Leucine-rich repeat and WD repeat-containing protein 1 [Source:UniProtKB/Swiss-Prot;Acc:Q8BUI3]	Lrwd1	0.735201	0.0244753	0.416222	0.0409364
ENSMUSG00000073557	protein phosphatase 1, regulatory (inhibitor) subunit 12B [Source:MGI Symbol;Acc:MGI:1916417]	Ppp1r12b	0.734856	0.00287727	1.6733	0.0234743
ENSMUSG00000003421	Nitric oxide synthase-interacting protein [Source:UniProtKB/Swiss-Prot;Acc:Q9D6T0]	Nosip	0.731935	0.00467511	0.530739	0.00180447
ENSMUSG00000027660	SKI-like [Source:MGI Symbol;Acc:MGI:106203]	Skil	0.730112	0.000700053	0.491992	0.00161544
ENSMUSG00000033159	Mus musculus cyclin Pas1/PHO80 domain containing 1 (Cnppd1), transcript variant 2, mRNA. [Source:RefSeq mRNA;Acc:NM_001356264]	Cnppd1	0.727685	0.00115591	0.498721	0.000864764
ENSMUSG00000039294	Uncharacterized [Source:UniProtKB/Swiss-Prot;Acc:Q3TYS2]	BC017643	0.726473	0.000921062	0.381434	0.0091286
ENSMUSG00000029501	Ankyrin repeat and LEM domain-containing protein 2 [Source:UniProtKB/Swiss-Prot;Acc:Q6P1H6]	Ankle2	0.724053	0.001053	0.458164	0.0448999
ENSMUSG00000031792	U6 snRNA biogenesis 1 [Source:MGI Symbol;Acc:MGI:2142454]	Usb1	0.721342	0.014365	0.332478	0.0283467
ENSMUSG00000009035	Transmembrane protein 184B [Source:UniProtKB/Swiss-Prot;Acc:Q8BG09]	Tmem184b	0.720832	0.0017664	0.809835	2.11215e-05
ENSMUSG00000028234	ribosomal protein S20 [Source:MGI Symbol;Acc:MGI:1914677]	Rps20	0.719495	0.000267603	0.517878	0.00378818
ENSMUSG00000007613	transforming growth factor, beta receptor I [Source:MGI Symbol;Acc:MGI:98728]	Tgfbr1	0.715627	0.000518291	1.07384	5.47397e-05
ENSMUSG00000002602	AXL receptor tyrosine kinase [Source:MGI Symbol;Acc:MGI:1347244]	Axl	0.706447	0.00578389	1.0469	0.00238882
ENSMUSG00000015355	CD48 antigen [Source:UniProtKB/Swiss-Prot;Acc:P18181]	Cd48	0.703795	0.028756	0.915154	0.000378822
ENSMUSG00000026112	Cytochrome c oxidase assembly factor 5 [Source:UniProtKB/Swiss-Prot;Acc:Q99M07]	Coa5	0.701763	0.00132957	0.500466	0.0132206
ENSMUSG00000062593	Leukocyte immunoglobulin-like receptor subfamily B member 4 [Source:UniProtKB/Swiss-Prot;Acc:Q64281]	Lilrb4a	0.699267	0.00743339	0.845892	2.0175e-05
ENSMUSG00000023307	E3 ubiquitin-protein ligase MARCH5 [Source:UniProtKB/Swiss-Prot;Acc:Q3KNM2]	2019-03-05	0.69434	0.00134378	0.606324	2.41479e-05
ENSMUSG00000039285	5-azacytidine-induced protein 2 [Source:UniProtKB/Swiss-Prot;Acc:Q9QYP6]	Azi2	0.694194	0.0040307	0.328631	0.018935
ENSMUSG00000000194	G protein-coupled receptor 107 [Source:MGI Symbol;Acc:MGI:2139054]	Gpr107	0.690257	0.00404313	0.420266	0.0174214
ENSMUSG00000042901	Axin interactor, dorsalization-associated protein [Source:UniProtKB/Swiss-Prot;Acc:Q8C4Q6]	Aida	0.689289	0.0361692	0.593971	1.1003e-05
ENSMUSG00000026427	Eukaryotic translation initiation factor 2D [Source:UniProtKB/Swiss-Prot;Acc:Q61211]	Eif2d	0.688108	0.0320813	0.619934	0.0425353
ENSMUSG00000026094	Serine/threonine-protein kinase 17B [Source:UniProtKB/Swiss-Prot;Acc:Q8BG48]	Stk17b	0.686141	0.00177816	0.751242	0.000480335
ENSMUSG00000043131	MOB kinase activator 1A [Source:UniProtKB/Swiss-Prot;Acc:Q921Y0]	Mob1a	0.685433	0.00193968	0.365153	0.0443842
ENSMUSG00000024300	myosin IF [Source:MGI Symbol;Acc:MGI:107711]	Myo1f	0.682103	0.00283565	0.346909	0.0391673
ENSMUSG00000028525	phosphodiesterase 4B, cAMP specific [Source:MGI Symbol;Acc:MGI:99557]	Pde4b	0.681831	0.00234787	1.02127	0.00971278
ENSMUSG00000023067	Cyclin-dependent kinase inhibitor 1 [Source:UniProtKB/Swiss-Prot;Acc:P39689]	Cdkn1a	0.675021	4.29e-05	1.39237	2.415e-08
ENSMUSG00000034480	diaphanous related formin 2 [Source:MGI Symbol;Acc:MGI:1858500]	Diaph2	0.673181	0.00191677	0.573067	0.000502467
ENSMUSG00000056413	ArfGAP with dual PH domains 1 [Source:MGI Symbol;Acc:MGI:2442201]	Adap1	0.667006	0.00633685	0.479572	0.0355312
ENSMUSG00000004936	Dual specificity mitogen-activated protein kinase kinase 1 [Source:UniProtKB/Swiss-Prot;Acc:P31938]	Map2k1	0.660539	0.0149656	0.795294	0.0019466
ENSMUSG00000003873	Apoptosis regulator BAX [Source:UniProtKB/Swiss-Prot;Acc:Q07813]	Bax	0.647929	0.0472828	0.757747	0.00360451
ENSMUSG00000022564	Protein lifeguard 1 [Source:UniProtKB/Swiss-Prot;Acc:Q9ESF4]	Grina	0.636021	0.00537468	0.386687	0.0100273
ENSMUSG00000031007	Renin receptor [Source:UniProtKB/Swiss-Prot;Acc:Q9CYN9]	Atp6ap2	0.62932	0.00154627	0.361169	0.0188712
ENSMUSG00000025915	serum/glucocorticoid regulated kinase 3 [Source:MGI Symbol;Acc:MGI:2182368]	Sgk3	0.628392	0.00441435	0.480117	0.00699185
ENSMUSG00000063800	PRP38 pre-mRNA processing factor 38 (yeast) domain containing A [Source:MGI Symbol;Acc:MGI:1916962]	Prpf38a	0.617202	0.0256601	0.508546	0.0233749
ENSMUSG00000009907	vacuolar protein sorting 4B [Source:MGI Symbol;Acc:MGI:1100499]	Vps4b	0.608786	0.00110447	0.322595	0.00811511
ENSMUSG00000046805	macrophage expressed gene 1 [Source:MGI Symbol;Acc:MGI:1333743]	Mpeg1	0.606927	0.00029032	0.535351	0.00722815
ENSMUSG00000030647	NADH dehydrogenase [ubiquinone] 1 subunit C2 [Source:UniProtKB/Swiss-Prot;Acc:Q9CQ54]	Ndufc2	0.60676	0.000839583	0.662843	3.94737e-06
ENSMUSG00000047407	TGFB-induced factor homeobox 1 [Source:MGI Symbol;Acc:MGI:1194497]	Tgif1	0.603487	0.00932643	0.878725	3.70014e-05
ENSMUSG00000042396	RNA binding motif protein 7 [Source:MGI Symbol;Acc:MGI:1914260]	Rbm7	0.602898	0.0320372	0.563144	0.00065755
ENSMUSG00000032604	Glutamine--tRNA ligase [Source:UniProtKB/Swiss-Prot;Acc:Q8BML9]	Qars	0.593548	0.0365453	0.469491	0.00292613
ENSMUSG00000016534	Lysosome-associated membrane glycoprotein 2 [Source:UniProtKB/Swiss-Prot;Acc:P17047]	Lamp2	0.590079	0.000276221	0.336572	0.00509878
ENSMUSG00000042211	F-box only protein 38 [Source:UniProtKB/Swiss-Prot;Acc:Q8BMI0]	Fbxo38	0.58174	0.0328042	0.321975	0.0382119
ENSMUSG00000022378	Protein FAM49B [Source:UniProtKB/Swiss-Prot;Acc:Q921M7]	Fam49b	0.578779	0.00206447	0.468698	0.000726226
ENSMUSG00000025161	solute carrier family 16 (monocarboxylic acid transporters), member 3 [Source:MGI Symbol;Acc:MGI:1933438]	Slc16a3	0.577698	0.041564	1.26415	4.60971e-06
ENSMUSG00000031154	OTU domain-containing protein 5 [Source:UniProtKB/Swiss-Prot;Acc:Q3U2S4]	Otud5	0.576236	0.0116025	0.527918	6.45122e-05
ENSMUSG00000021039	SNW domain containing 1 [Source:HGNC Symbol;Acc:HGNC:16696]	Snw1	0.571733	0.00454283	0.313331	0.0363504
ENSMUSG00000050565	torsin A interacting protein 2 [Source:MGI Symbol;Acc:MGI:3582695]	Tor1aip2	0.566923	0.00291486	0.590129	0.00376206
ENSMUSG00000021040	SRA stem-loop interacting RNA binding protein [Source:MGI Symbol;Acc:MGI:1916394]	Slirp	0.566744	0.0210876	0.710599	0.000825246
ENSMUSG00000058835	abl-interactor 1 [Source:MGI Symbol;Acc:MGI:104913]	Abi1	0.555118	0.00475402	0.391027	0.00245369
ENSMUSG00000027613	Eukaryotic translation initiation factor 6 [Source:UniProtKB/Swiss-Prot;Acc:O55135]	Eif6	0.552104	0.0307915	0.331263	0.0433181
ENSMUSG00000028416	BAG family molecular chaperone regulator 1 [Source:UniProtKB/Swiss-Prot;Acc:Q60739]	Bag1	0.549378	0.005227	0.372895	0.0293076
ENSMUSG00000039621	Phosphatidylinositol 3,4,5-trisphosphate-dependent Rac exchanger 1 protein [Source:UniProtKB/Swiss-Prot;Acc:Q69ZK0]	Prex1	0.545757	0.0256726	0.497064	0.00520902
ENSMUSG00000022565	plectin [Source:MGI Symbol;Acc:MGI:1277961]	Plec	0.535929	0.00461119	0.482636	0.0396948
ENSMUSG00000026473	Glutamine synthetase [Source:UniProtKB/Swiss-Prot;Acc:P15105]	Glul	0.534493	0.00149422	0.54448	0.00100973
ENSMUSG00000035847	Iduronate 2-sulfatase [Source:UniProtKB/Swiss-Prot;Acc:Q08890]	Ids	0.533308	0.0132232	0.617577	0.00156693
ENSMUSG00000021069	Glycogen phosphorylase, liver form [Source:UniProtKB/Swiss-Prot;Acc:Q9ET01]	Pygl	0.526539	0.042853	1.22547	5.17738e-06
ENSMUSG00000028413	Beta-1,4-galactosyltransferase 1 Lactose synthase A protein N-acetyllactosamine synthase Beta-N-acetylglucosaminylglycopeptide beta-1,4-galactosyltransferase Beta-N-acetylglucosaminyl-glycolipid beta-1,4-galactosyltransferase Processed beta-1,4-galactosyltransferase 1 [Source:UniProtKB/Swiss-Prot;Acc:P15535]	B4galt1	0.52606	0.0129132	0.561778	0.0120344
ENSMUSG00000002014	signal sequence receptor, delta [Source:MGI Symbol;Acc:MGI:1099464]	Ssr4	0.520317	0.0114276	0.511546	0.00935909
ENSMUSG00000009687	FXYD domain-containing ion transport regulator 5 [Source:UniProtKB/Swiss-Prot;Acc:P97808]	Fxyd5	0.520053	0.0107	0.788601	2.28073e-05
ENSMUSG00000031521	N(4)-(beta-N-acetylglucosaminyl)-L-asparaginase Glycosylasparaginase alpha chain Glycosylasparaginase beta chain [Source:UniProtKB/Swiss-Prot;Acc:Q64191]	Aga	0.518675	0.0310025	0.730774	0.000249574
ENSMUSG00000025854	Extracellular serine/threonine protein kinase FAM20C [Source:UniProtKB/Swiss-Prot;Acc:Q5MJS3]	Fam20c	0.515826	0.00639552	1.15846	3.99e-05
ENSMUSG00000020265	small ubiquitin-like modifier 3 [Source:MGI Symbol;Acc:MGI:1336201]	Sumo3	0.513323	0.00880994	0.304016	0.0373741
ENSMUSG00000032501	Tribbles homolog 1 [Source:UniProtKB/Swiss-Prot;Acc:Q8K4K4]	Trib1	0.50758	0.0144064	0.284287	0.0380509
ENSMUSG00000053332	growth arrest specific 5 [Source:MGI Symbol;Acc:MGI:95659]	Gas5	0.506425	0.0195285	0.841765	0.00267042
ENSMUSG00000029474	E3 ubiquitin-protein ligase RNF34 [Source:UniProtKB/Swiss-Prot;Acc:Q99KR6]	Rnf34	0.501376	0.0450836	0.608585	0.000157775
ENSMUSG00000015837	Sequestosome-1 [Source:UniProtKB/Swiss-Prot;Acc:Q64337]	Sqstm1	0.480473	0.00513489	0.524375	0.00529791
ENSMUSG00000015804	Mediator of RNA polymerase II transcription subunit 28 [Source:UniProtKB/Swiss-Prot;Acc:Q920D3]	Med28	0.476939	0.0258766	0.354835	0.0295152
ENSMUSG00000002881	NGFI-A-binding protein 1 [Source:UniProtKB/Swiss-Prot;Acc:Q61122]	Nab1	0.471023	0.0407132	0.770637	6.90317e-06
ENSMUSG00000024143	Rho-related GTP-binding protein RhoQ [Source:UniProtKB/Swiss-Prot;Acc:Q8R527]	Rhoq	0.466235	0.0139516	0.957109	7.20127e-08
ENSMUSG00000045410	1,5-anhydro-D-fructose reductase [Source:UniProtKB/Swiss-Prot;Acc:Q9DCT1]	Akr1e1	0.463523	0.0456696	0.749562	9.92666e-05
ENSMUSG00000045210	valosin containing protein (p97)/p47 complex interacting protein 1 [Source:MGI Symbol;Acc:MGI:1917925]	Vcpip1	0.457862	0.0410645	0.318889	0.0209672
ENSMUSG00000031207	Moesin [Source:UniProtKB/Swiss-Prot;Acc:P26041]	Msn	0.451096	0.00771894	0.529765	0.000360488
ENSMUSG00000029922	makorin, ring finger protein, 1 [Source:MGI Symbol;Acc:MGI:1859353]	Mkrn1	0.438806	0.042853	0.320404	0.00788516
ENSMUSG00000032294	Pyruvate kinase PKM [Source:UniProtKB/Swiss-Prot;Acc:P52480]	Pkm	0.437977	0.0131364	0.5709	0.00293983
ENSMUSG00000056851	Poly(rC)-binding protein 2 [Source:UniProtKB/Swiss-Prot;Acc:Q61990]	Pcbp2	0.437829	0.0272549	0.346147	0.0223365
ENSMUSG00000015839	Nuclear factor erythroid 2-related factor 2 [Source:UniProtKB/Swiss-Prot;Acc:Q60795]	Nfe2l2	0.429188	0.0204025	0.794878	8.37128e-07
ENSMUSG00000026131	Dystonin [Source:UniProtKB/Swiss-Prot;Acc:Q91ZU6]	Dst	0.424259	0.0461229	0.74186	0.00730143
ENSMUSG00000021987	Myotubularin-related protein 6 [Source:UniProtKB/Swiss-Prot;Acc:Q8VE11]	Mtmr6	0.424067	0.0287091	0.507083	0.00333279
ENSMUSG00000002996	HMG-box transcription factor 1 [Source:HGNC Symbol;Acc:HGNC:23200]	Hbp1	0.406002	0.036742	0.465392	0.00475142
ENSMUSG00000021109	Hypoxia-inducible factor 1-alpha [Source:UniProtKB/Swiss-Prot;Acc:Q61221]	Hif1a	0.397001	0.0261243	0.927122	2.52838e-07
ENSMUSG00000021072	Thioredoxin-related transmembrane protein 1 [Source:UniProtKB/Swiss-Prot;Acc:Q8VBT0]	Tmx1	0.382045	0.0241132	0.295772	0.0314277
ENSMUSG00000041028	Growth hormone-inducible transmembrane protein [Source:UniProtKB/Swiss-Prot;Acc:Q91VC9]	Ghitm	0.379897	0.0251203	0.572971	1.45348e-05
ENSMUSG00000064341	NADH-ubiquinone oxidoreductase chain 1 [Source:UniProtKB/Swiss-Prot;Acc:P03888]	mt-Nd1	-0.326933	0.0314659	-0.462994	0.00250505
ENSMUSG00000042712	Transcription elongation factor A protein-like 9 [Source:UniProtKB/Swiss-Prot;Acc:Q9DD24]	Tceal9	-0.349103	0.0393339	-0.361525	0.0129683
ENSMUSG00000064345	mitochondrially encoded NADH dehydrogenase 2 [Source:MGI Symbol;Acc:MGI:102500]	mt-Nd2	-0.349151	0.0397648	-0.529465	0.012483
ENSMUSG00000006932	Catenin beta-1 [Source:UniProtKB/Swiss-Prot;Acc:Q02248]	Ctnnb1	-0.350516	0.0188471	0.509635	0.000684831
ENSMUSG00000064363	NADH-ubiquinone oxidoreductase chain 4 [Source:UniProtKB/Swiss-Prot;Acc:P03911]	mt-Nd4	-0.384412	0.023993	-0.370296	0.00952221
ENSMUSG00000021474	Sideroflexin-1 [Source:UniProtKB/Swiss-Prot;Acc:Q99JR1]	Sfxn1	-0.387901	0.0385452	-0.399543	0.00129571
ENSMUSG00000025950	Isocitrate dehydrogenase [NADP] cytoplasmic [Source:UniProtKB/Swiss-Prot;Acc:O88844]	Idh1	-0.392139	0.0464747	-0.560294	0.0156376
ENSMUSG00000061589	DOT1 like histone lysine methyltransferase [Source:HGNC Symbol;Acc:HGNC:24948]	Dot1l	-0.398024	0.0480446	-0.549214	0.000793018
ENSMUSG00000026827	glycerol phosphate dehydrogenase 2, mitochondrial [Source:MGI Symbol;Acc:MGI:99778]	Gpd2	-0.430166	0.0470541	0.592757	0.010603
ENSMUSG00000034168	Interferon regulatory factor 2-binding protein-like [Source:UniProtKB/Swiss-Prot;Acc:Q8K3X4]	Irf2bpl	-0.445832	0.0276944	-0.54428	7.20792e-05
ENSMUSG00000018217	peripheral myelin protein 22 isoform 2 [Source:RefSeq peptide;Acc:NP_001289190]	Pmp22	-0.450091	0.0258766	-0.461634	0.0120173
ENSMUSG00000070348	G1/S-specific cyclin-D1 [Source:UniProtKB/Swiss-Prot;Acc:P25322]	Ccnd1	-0.45342	0.00365988	0.942871	1.34547e-06
ENSMUSG00000022122	Endothelin receptor type B [Source:UniProtKB/Swiss-Prot;Acc:P48302]	Ednrb	-0.460111	0.0149882	-2.70316	2.34094e-07
ENSMUSG00000041126	Histone H2A.V [Source:UniProtKB/Swiss-Prot;Acc:Q3THW5]	H2afv	-0.460937	0.00921495	-0.335772	0.0304403
ENSMUSG00000026728	vimentin [Source:MGI Symbol;Acc:MGI:98932]	Vim	-0.487279	0.00122207	0.667946	0.0364369
ENSMUSG00000051615	Ras-related protein Rap-2a [Source:UniProtKB/Swiss-Prot;Acc:Q80ZJ1]	Rap2a	-0.489691	0.00826122	-0.443188	0.025008
ENSMUSG00000066621	Tectonin beta-propeller repeat-containing protein 1 [Source:UniProtKB/Swiss-Prot;Acc:Q80VP0]	Tecpr1	-0.497646	0.0327912	-0.731272	0.00128432
ENSMUSG00000036181	histone cluster 1, H1c [Source:MGI Symbol;Acc:MGI:1931526]	Hist1h1c	-0.521554	0.00527646	-0.493387	0.00896159
ENSMUSG00000031885	Core-binding factor subunit beta [Source:UniProtKB/Swiss-Prot;Acc:Q08024]	Cbfb	-0.524798	0.00661536	0.347744	0.0324323
ENSMUSG00000056515	RAB31, member RAS oncogene family [Source:HGNC Symbol;Acc:HGNC:9771]	Rab31	-0.533081	0.00203457	-0.419813	0.00686609
ENSMUSG00000030095	Transmembrane protein 43 [Source:UniProtKB/Swiss-Prot;Acc:Q9DBS1]	Tmem43	-0.534731	0.032882	0.44547	0.0314551
ENSMUSG00000089715	Chromobox protein homolog 6 [Source:UniProtKB/Swiss-Prot;Acc:Q9DBY5]	Cbx6	-0.55945	0.0204439	-0.41797	0.00633616
ENSMUSG00000001473	tubulin, beta 6 class V [Source:MGI Symbol;Acc:MGI:1915201]	Tubb6	-0.565306	0.0125373	-0.775834	0.000191735
ENSMUSG00000037999	ArfGAP with RhoGAP domain, ankyrin repeat and PH domain 2 [Source:HGNC Symbol;Acc:HGNC:16924]	Arap2	-0.571971	0.0354646	-0.550826	0.0106086
ENSMUSG00000032621	Splicing regulatory glutamine/lysine-rich protein 1 [Source:UniProtKB/Swiss-Prot;Acc:Q8BZX4]	Srek1	-0.574363	0.0453806	-0.416554	0.0403664
ENSMUSG00000018548	E3 ubiquitin-protein ligase TRIM37 [Source:UniProtKB/Swiss-Prot;Acc:Q6PCX9]	Trim37	-0.584563	0.0137335	-0.367523	0.00832153
ENSMUSG00000024780	Hsp90 co-chaperone Cdc37-like 1 [Source:UniProtKB/Swiss-Prot;Acc:Q9CZP7]	Cdc37l1	-0.586541	0.00729785	-0.427536	0.0108425
ENSMUSG00000032554	Serotransferrin [Source:UniProtKB/Swiss-Prot;Acc:Q921I1]	Trf	-0.593031	0.00110447	-0.64423	0.000318873
ENSMUSG00000026594	Ral GEF with PH domain and SH3 binding motif 2 [Source:MGI Symbol;Acc:MGI:1925505]	Ralgps2	-0.59355	0.0378925	-0.605788	0.00162376
ENSMUSG00000071042	RAS, guanyl releasing protein 3 [Source:MGI Symbol;Acc:MGI:3028579]	Rasgrp3	-0.595506	0.0133657	-0.575753	0.0157463
ENSMUSG00000038252	non-SMC condensin I complex, subunit D2 [Source:MGI Symbol;Acc:MGI:1915548]	Ncapd2	-0.603326	0.0494908	-0.713369	0.0462017
ENSMUSG00000038886	Alpha-mannosidase 2x [Source:UniProtKB/Swiss-Prot;Acc:Q8BRK9]	Man2a2	-0.606934	0.0082898	-1.02975	1.57359e-05
ENSMUSG00000064370	mitochondrially encoded cytochrome b [Source:MGI Symbol;Acc:MGI:102501]	mt-Cytb	-0.616553	0.000365315	-0.452608	0.00181293
ENSMUSG00000026782	abl-interactor 2 [Source:MGI Symbol;Acc:MGI:106913]	Abi2	-0.618059	0.00304858	-0.443575	0.0252631
ENSMUSG00000021756	Interleukin-6 receptor subunit beta [Source:UniProtKB/Swiss-Prot;Acc:Q00560]	Il6st	-0.621747	0.00792654	-0.55569	0.00986487
ENSMUSG00000028211	transformation related protein 53 inducible nuclear protein 1 [Source:MGI Symbol;Acc:MGI:1926609]	Trp53inp1	-0.635018	0.0233067	1.1735	3.4615e-07
ENSMUSG00000009418	Neuron navigator 1 [Source:UniProtKB/Swiss-Prot;Acc:Q8CH77]	Nav1	-0.639315	0.00313966	-0.510176	9.75915e-05
ENSMUSG00000046841	Cytoskeleton-associated protein 4 [Source:UniProtKB/Swiss-Prot;Acc:Q8BMK4]	Ckap4	-0.641721	0.00248272	-0.5185	0.00336139
ENSMUSG00000055296	Transmembrane protein 245 [Source:UniProtKB/Swiss-Prot;Acc:B1AZA5]	Tmem245	-0.644023	0.0417878	-0.528146	0.0114096
ENSMUSG00000024754	Cell surface hyaluronidase [Source:UniProtKB/Swiss-Prot;Acc:Q5FWI3]	Tmem2	-0.644654	0.0494576	-0.859134	0.000525896
ENSMUSG00000040249	LDL receptor related protein 1 [Source:HGNC Symbol;Acc:HGNC:6692]	Lrp1	-0.645226	0.00107017	-0.639101	4.88923e-05
ENSMUSG00000068747	Sortilin [Source:UniProtKB/Swiss-Prot;Acc:Q6PHU5]	Sort1	-0.671506	0.00681706	-0.852438	5.62557e-06
ENSMUSG00000036099	vezatin, adherens junctions transmembrane protein [Source:MGI Symbol;Acc:MGI:2143698]	Vezt	-0.676593	0.0455208	-0.543074	0.00680004
ENSMUSG00000073678	GPI inositol-deacylase [Source:UniProtKB/Swiss-Prot;Acc:Q3UUQ7]	Pgap1	-0.690402	0.00547179	-1.01853	1.13679e-05
ENSMUSG00000022656	Nectin-3 [Source:UniProtKB/Swiss-Prot;Acc:Q9JLB9]	Nectin3	-0.692311	0.0358084	1.04482	0.011385
ENSMUSG00000027309	Uncharacterized [Source:UniProtKB/Swiss-Prot;Acc:Q7TT23]	4930402H24Rik	-0.695019	0.00846347	-0.506713	0.0204839
ENSMUSG00000026923	Neurogenic locus notch homolog protein 1 Notch 1 extracellular truncation Notch 1 intracellular domain [Source:UniProtKB/Swiss-Prot;Acc:Q01705]	Notch1	-0.696764	0.0153662	-0.61483	6.50872e-05
ENSMUSG00000032902	solute carrier family 16 (monocarboxylic acid transporters), member 1 [Source:MGI Symbol;Acc:MGI:106013]	Slc16a1	-0.698724	0.0118365	-0.674588	0.0396237
ENSMUSG00000022106	regulator of chromosome condensation (RCC1) and BTB (POZ) domain containing protein 2 [Source:MGI Symbol;Acc:MGI:1917200]	Rcbtb2	-0.702858	0.00183173	-0.990407	5.01905e-05
ENSMUSG00000020593	Mus musculus lipin 1 (Lpin1), transcript variant 4, mRNA. [Source:RefSeq mRNA;Acc:NM_001355598]	Lpin1	-0.709842	0.03336	-0.714229	0.0191955
ENSMUSG00000032827	protein phosphatase 1, regulatory (inhibitor) subunit 9A [Source:MGI Symbol;Acc:MGI:2442401]	Ppp1r9a	-0.715839	0.0168624	-0.706758	0.0010894
ENSMUSG00000055782	ATP-binding cassette, sub-family D (ALD), member 2 [Source:MGI Symbol;Acc:MGI:1349467]	Abcd2	-0.719516	0.00409292	-1.09629	0.000343888
ENSMUSG00000037370	ectonucleotide pyrophosphatase/phosphodiesterase family member 1 isoform 3 [Source:RefSeq peptide;Acc:NP_001295258]	Enpp1	-0.725547	0.0407132	-1.09221	0.000230432
ENSMUSG00000048142	N-acetyltransferase 8 like [Source:HGNC Symbol;Acc:HGNC:26742]	Nat8l	-0.749231	0.0370819	-0.981164	1.8958e-05
ENSMUSG00000089762	Immediate early response 5-like protein [Source:UniProtKB/Swiss-Prot;Acc:Q99J55]	Ier5l	-0.752732	0.0301716	-1.18719	0.000109579
ENSMUSG00000018395	Kinesin-like protein KIF3A [Source:UniProtKB/Swiss-Prot;Acc:P28741]	Kif3a	-0.763181	0.00296775	-0.82313	0.00587265
ENSMUSG00000028873	Borealin [Source:UniProtKB/Swiss-Prot;Acc:Q8BHX3]	Cdca8	-0.765114	0.0165216	-0.563398	0.0308111
ENSMUSG00000042745	inhibitor of DNA binding 1 [Source:MGI Symbol;Acc:MGI:96396]	Id1	-0.770772	0.000218618	-0.829481	0.0475381
ENSMUSG00000020914	DNA topoisomerase 2-alpha [Source:UniProtKB/Swiss-Prot;Acc:Q01320]	Top2a	-0.775586	0.000537326	-0.713594	0.0108425
ENSMUSG00000015501	Mus musculus human immunodeficiency virus type I enhancer binding protein 2 (Hivep2), transcript variant 2, mRNA. [Source:RefSeq mRNA;Acc:NM_001358782]	Hivep2	-0.777831	0.0141046	-0.421381	0.0120039
ENSMUSG00000047875	G protein-coupled receptor 157 [Source:MGI Symbol;Acc:MGI:2442046]	Gpr157	-0.779576	0.010053	-0.759683	0.0306872
ENSMUSG00000037905	BRI3-binding protein [Source:UniProtKB/Swiss-Prot;Acc:Q8BXV2]	Bri3bp	-0.783158	0.00189627	-0.453726	0.00224026
ENSMUSG00000059498	Mus musculus Fc receptor, IgG, low affinity III (Fcgr3), transcript variant 2, mRNA. [Source:RefSeq mRNA;Acc:NM_001356511]	Fcgr3	-0.790549	0.000600358	-0.580416	0.00862887
ENSMUSG00000074607	TOX high mobility group box family member 2 [Source:HGNC Symbol;Acc:HGNC:16095]	Tox2	-0.79439	0.0369873	-1.74548	0.000506492
ENSMUSG00000038267	Solute carrier family 22 member 23 [Source:UniProtKB/Swiss-Prot;Acc:Q3UHH2]	Slc22a23	-0.800464	0.00367077	-0.625049	0.0322047
ENSMUSG00000058056	Palladin [Source:UniProtKB/Swiss-Prot;Acc:Q9ET54]	Palld	-0.809974	0.000519728	-2.42272	1.6312e-10
ENSMUSG00000037972	stannin [Source:MGI Symbol;Acc:MGI:1276549]	Snn	-0.811355	0.00293552	-0.690707	0.0164117
ENSMUSG00000031765	Metallothionein-1 [Source:UniProtKB/Swiss-Prot;Acc:P02802]	Mt1	-0.811753	0.000188199	-0.670917	0.0295053
ENSMUSG00000028445	Adropin [Source:UniProtKB/Swiss-Prot;Acc:Q8K1D8]	Enho	-0.812502	0.00418388	-0.639678	0.0108782
ENSMUSG00000046668	Mus musculus CXXC finger 5 (Cxxc5), transcript variant 2, mRNA. [Source:RefSeq mRNA;Acc:NM_001357458]	Cxxc5	-0.814157	0.000124704	-0.474756	0.0285193
ENSMUSG00000078185	choroideremia-like [Source:MGI Symbol;Acc:MGI:101913]	Chml	-0.826982	0.0298196	-0.816177	0.00107782
ENSMUSG00000051627	Histone H1.4 [Source:UniProtKB/Swiss-Prot;Acc:P43274]	Hist1h1e	-0.829016	0.0194801	-0.891316	9.79302e-06
ENSMUSG00000098188	Ankyrin repeat domain-containing protein SOWAHC [Source:UniProtKB/Swiss-Prot;Acc:Q8C0J6]	Sowahc	-0.835889	0.000309353	0.775009	0.00276196
ENSMUSG00000025993	solute carrier family 40 (iron-regulated transporter), member 1 [Source:MGI Symbol;Acc:MGI:1315204]	Slc40a1	-0.840177	0.0412559	-0.944416	0.0121976
ENSMUSG00000026249	serine (or cysteine) peptidase inhibitor, clade E, member 2 [Source:MGI Symbol;Acc:MGI:101780]	Serpine2	-0.862827	8.1e-06	0.797691	0.00749982
ENSMUSG00000052698	talin 2 [Source:MGI Symbol;Acc:MGI:1917799]	Tln2	-0.877997	0.000670495	-0.970899	0.000146192
ENSMUSG00000027469	Targeting protein for Xklp2 [Source:UniProtKB/Swiss-Prot;Acc:A2APB8]	Tpx2	-0.88351	0.00108961	-0.59385	0.0246756
ENSMUSG00000024640	phosphoserine aminotransferase 1 [Source:MGI Symbol;Acc:MGI:2183441]	Psat1	-0.886317	0.000687733	-0.631463	0.00764897
ENSMUSG00000026475	regulator of G-protein signaling 16 [Source:MGI Symbol;Acc:MGI:108407]	Rgs16	-0.888979	0.001058	1.53082	1.13679e-05
ENSMUSG00000035105	egl-9 family hypoxia inducible factor 3 [Source:HGNC Symbol;Acc:HGNC:14661]	Egln3	-0.898223	0.0103477	0.902165	0.00194854
ENSMUSG00000004891	Nestin [Source:UniProtKB/Swiss-Prot;Acc:Q6P5H2]	Nes	-0.908243	0.000271748	-0.76848	0.0299765
ENSMUSG00000015711	Exopolyphosphatase PRUNE1 [Source:UniProtKB/Swiss-Prot;Acc:Q8BIW1]	Prune1	-0.908711	0.0456482	-0.559657	0.00877455
ENSMUSG00000025153	Fatty acid synthase [Acyl-carrier-protein] S-acetyltransferase [Acyl-carrier-protein] S-malonyltransferase 3-oxoacyl-[acyl-carrier-protein] synthase 3-oxoacyl-[acyl-carrier-protein] reductase 3-hydroxyacyl-[acyl-carrier-protein] dehydratase Enoyl-[acyl-carrier-protein] reductase Oleoyl-[acyl-carrier-protein] hydrolase [Source:UniProtKB/Swiss-Prot;Acc:P19096]	Fasn	-0.927064	1.24e-05	-0.411254	0.015869
ENSMUSG00000022533	Probable cation-transporting ATPase 13A3 [Source:UniProtKB/Swiss-Prot;Acc:Q5XF89]	Atp13a3	-0.938467	0.000254325	-0.456551	0.0404743
ENSMUSG00000015766	Epidermal growth factor receptor kinase substrate 8 [Source:UniProtKB/Swiss-Prot;Acc:Q08509]	Eps8	-0.944835	0.0484435	-1.96554	7.99403e-09
ENSMUSG00000026463	Plasma membrane calcium-transporting ATPase 4 [Source:UniProtKB/Swiss-Prot;Acc:Q6Q477]	Atp2b4	-0.948626	0.000588178	-2.00502	6.93408e-08
ENSMUSG00000030867	polo like kinase 1 [Source:MGI Symbol;Acc:MGI:97621]	Plk1	-0.950992	0.00331458	-0.665589	0.0446218
ENSMUSG00000038943	protein regulator of cytokinesis 1 [Source:MGI Symbol;Acc:MGI:1858961]	Prc1	-0.958671	0.00213416	-0.632417	0.0278606
ENSMUSG00000032280	transducin-like enhancer of split 3 [Source:MGI Symbol;Acc:MGI:104634]	Tle3	-0.962603	0.00195049	-0.506309	0.00194473
ENSMUSG00000029438	B-cell CLL/lymphoma 7 protein family member A [Source:UniProtKB/Swiss-Prot;Acc:Q9CXE2]	Bcl7a	-0.96824	0.00199598	-0.684445	0.0100355
ENSMUSG00000054263	Mus musculus leukemia inhibitory factor receptor (Lifr), transcript variant 3, mRNA. [Source:RefSeq mRNA;Acc:NM_001358593]	Lifr	-0.97643	0.00242506	-1.19904	0.000941964
ENSMUSG00000020021	FYVE, RhoGEF and PH domain-containing protein 6 [Source:UniProtKB/Swiss-Prot;Acc:Q69ZL1]	Fgd6	-0.986544	0.0376191	-0.808459	0.00534956
ENSMUSG00000049932	Histone H2AX [Source:UniProtKB/Swiss-Prot;Acc:P27661]	H2afx	-0.991384	0.000410914	-0.75864	0.0131403
ENSMUSG00000034612	Carbohydrate sulfotransferase 11 [Source:UniProtKB/Swiss-Prot;Acc:Q9JME2]	Chst11	-1.00457	2.59e-05	0.501882	0.00640017
ENSMUSG00000023015	Rac GTPase-activating protein 1 [Source:MGI Symbol;Acc:MGI:1349423]	Racgap1	-1.00554	0.00604194	-0.607482	0.00277549
ENSMUSG00000022265	Progressive ankylosis protein [Source:UniProtKB/Swiss-Prot;Acc:Q9JHZ2]	Ank	-1.00556	2.09e-06	-0.432546	0.0188441
ENSMUSG00000074476	Kinetochore protein Spc24 [Source:UniProtKB/Swiss-Prot;Acc:Q9D083]	Spc24	-1.01549	0.0120337	-0.54717	0.0216821
ENSMUSG00000037411	serine (or cysteine) peptidase inhibitor, clade E, member 1 [Source:MGI Symbol;Acc:MGI:97608]	Serpine1	-1.03728	4.73e-05	1.3587	8.56054e-06
ENSMUSG00000049119	Mus musculus family with sequence similarity 110, member B (Fam110b), transcript variant 2, mRNA. [Source:RefSeq mRNA;Acc:NM_001355716]	Fam110b	-1.0568	0.0260677	-1.20321	0.000286617
ENSMUSG00000070858	predicted gene 1673 [Source:MGI Symbol;Acc:MGI:2686519]	Gm1673	-1.06094	6.46e-05	-1.1691	1.49776e-05
ENSMUSG00000001403	ubiquitin-conjugating enzyme E2C [Source:MGI Symbol;Acc:MGI:1915862]	Ube2c	-1.06378	0.00420894	-0.621852	0.0242997
ENSMUSG00000026012	T-cell-specific surface glycoprotein CD28 [Source:UniProtKB/Swiss-Prot;Acc:P31041]	Cd28	-1.08694	0.0195213	-1.92392	0.000104658
ENSMUSG00000021838	sterile alpha motif domain containing 4 [Source:MGI Symbol;Acc:MGI:1921730]	Samd4	-1.09325	0.000975843	-1.14798	2.9796e-06
ENSMUSG00000021719	Regulator of G-protein signaling 7-binding protein [Source:UniProtKB/Swiss-Prot;Acc:Q8BQP9]	Rgs7bp	-1.09858	7.66e-05	-0.820482	0.0436696
ENSMUSG00000034353	receptor (calcitonin) activity modifying protein 1 [Source:MGI Symbol;Acc:MGI:1858418]	Ramp1	-1.10628	0.00123278	-1.04867	0.0137637
ENSMUSG00000031004	Proliferation marker protein Ki-67 [Source:UniProtKB/Swiss-Prot;Acc:E9PVX6]	Mki67	-1.11402	0.00149979	-1.16835	1.41521e-06
ENSMUSG00000044629	CB1 cannabinoid receptor-interacting protein 1 [Source:UniProtKB/Swiss-Prot;Acc:Q5M8N0]	Cnrip1	-1.11955	0.00106146	-1.4497	0.000735214
ENSMUSG00000045328	centromere protein E [Source:HGNC Symbol;Acc:HGNC:1856]	Cenpe	-1.1233	6.14e-05	-0.930595	2.00435e-05
ENSMUSG00000038379	Ttk protein kinase [Source:MGI Symbol;Acc:MGI:1194921]	Ttk	-1.12614	0.03809	-1.05282	0.000324929
ENSMUSG00000030352	Mus musculus tetraspanin 9 (Tspan9), transcript variant 2, mRNA. [Source:RefSeq mRNA;Acc:NM_001356301]	Tspan9	-1.14158	0.00441435	-0.72653	0.00802671
ENSMUSG00000020330	Hyaluronan mediated motility receptor [Source:UniProtKB/Swiss-Prot;Acc:Q00547]	Hmmr	-1.1529	0.00279092	-0.768059	0.00520902
ENSMUSG00000048327	Cytoskeleton-associated protein 2-like [Source:UniProtKB/Swiss-Prot;Acc:Q7TS74]	Ckap2l	-1.19584	0.000640214	-0.7556	0.00133053
ENSMUSG00000055675	Kelch repeat and BTB domain-containing protein 11 [Source:UniProtKB/Swiss-Prot;Acc:Q8BNW9]	Kbtbd11	-1.21309	0.0450836	0.661558	0.0289078
ENSMUSG00000035835	phospholipid phosphatase related 3 [Source:HGNC Symbol;Acc:HGNC:23497]	Plppr3	-1.22045	0.0224599	-1.94765	7.23659e-05
ENSMUSG00000029177	Histone H3-like centromeric protein A [Source:UniProtKB/Swiss-Prot;Acc:O35216]	Cenpa	-1.22455	0.000190606	-1.64204	2.99137e-06
ENSMUSG00000029687	Histone-lysine N-methyltransferase EZH2 [Source:UniProtKB/Swiss-Prot;Acc:Q61188]	Ezh2	-1.22461	7.64e-06	-0.576798	0.00894038
ENSMUSG00000031628	Caspase-3 Caspase-3 subunit p17 Caspase-3 subunit p12 [Source:UniProtKB/Swiss-Prot;Acc:P70677]	Casp3	-1.22615	0.0270511	-0.738427	0.0464909
ENSMUSG00000068744	Proline/serine-rich coiled-coil protein 1 [Source:UniProtKB/Swiss-Prot;Acc:Q9D0P7]	Psrc1	-1.23896	0.00136153	1.46779	1.49583e-06
ENSMUSG00000017716	Baculoviral IAP repeat-containing protein 5 [Source:UniProtKB/Swiss-Prot;Acc:O70201]	Birc5	-1.25676	0.000224397	-0.792101	0.0121239
ENSMUSG00000020808	Protein PIMREG [Source:UniProtKB/Swiss-Prot;Acc:Q8BFY7]	Pimreg	-1.27783	0.00242002	-0.990146	0.00379809
ENSMUSG00000022033	Lymphokine-activated killer T-cell-originated protein kinase [Source:UniProtKB/Swiss-Prot;Acc:Q9JJ78]	Pbk	-1.30964	5.01e-05	-0.831584	0.00287154
ENSMUSG00000026605	centromere protein F [Source:MGI Symbol;Acc:MGI:1313302]	Cenpf	-1.32012	1.39e-05	-0.517212	0.0220159
ENSMUSG00000032218	G2/mitotic-specific cyclin-B2 [Source:UniProtKB/Swiss-Prot;Acc:P30276]	Ccnb2	-1.321	0.0264439	-0.731137	0.021022
ENSMUSG00000098318	lncRNA downstream of Cdkn1b [Source:MGI Symbol;Acc:MGI:1915081]	Lockd	-1.41775	0.0325057	-0.725691	0.0021102
ENSMUSG00000027306	Nucleolar and spindle-associated protein 1 [Source:UniProtKB/Swiss-Prot;Acc:Q9ERH4]	Nusap1	-1.43946	0.000196216	-0.688056	0.000904365
ENSMUSG00000026039	Shugoshin 2 [Source:UniProtKB/Swiss-Prot;Acc:Q7TSY8]	Sgol2a	-1.44615	0.000772593	-0.67413	0.029321
ENSMUSG00000039103	Nexilin [Source:UniProtKB/Swiss-Prot;Acc:Q7TPW1]	Nexn	-1.45226	0.000979184	-1.20986	0.013878
ENSMUSG00000006362	Protein CBFA2T3 [Source:UniProtKB/Swiss-Prot;Acc:O54972]	Cbfa2t3	-1.46198	0.0088222	-1.29856	0.00071941
ENSMUSG00000040229	Probable G-protein coupled receptor 34 [Source:UniProtKB/Swiss-Prot;Acc:Q9R1K6]	Gpr34	-1.49232	4.6e-05	-0.863788	0.0433621
ENSMUSG00000020689	Integrin beta-3 [Source:UniProtKB/Swiss-Prot;Acc:O54890]	Itgb3	-1.60353	0.00673446	-1.73957	0.00018135
ENSMUSG00000026683	Mus musculus NUF2, NDC80 kinetochore complex component (Nuf2), transcript variant 2, mRNA. [Source:RefSeq mRNA;Acc:NM_001355159]	Nuf2	-1.82353	0.0119576	-1.03661	0.00227926
ENSMUSG00000033207	MAM domain containing 2 [Source:HGNC Symbol;Acc:HGNC:23673]	Mamdc2	-1.90671	0.000298543	-1.6757	0.00195332
ENSMUSG00000038204	Ankyrin repeat and SOCS box protein 10 [Source:UniProtKB/Swiss-Prot;Acc:Q91ZT7]	Asb10	-1.94483	0.00370888	-1.75295	3.43263e-05
ENSMUSG00000022528	Transcription factor HES-1 [Source:UniProtKB/Swiss-Prot;Acc:P35428]	Hes1	-2.0719	2.22e-05	-1.65684	0.000127068
ENSMUSG00000028031	Dickkopf-related protein 2 [Source:UniProtKB/Swiss-Prot;Acc:Q9QYZ8]	Dkk2	-2.07474	9.57e-06	-0.801028	0.0305475
ENSMUSG00000039313	UPF0258 protein KIAA1024 [Source:UniProtKB/Swiss-Prot;Acc:Q8K3V7]	AF529169	-2.08353	4.62e-05	-1.44024	6.45122e-05
ENSMUSG00000018126	Brain-specific angiosis inhibitor 1-associated protein 2-like protein 2 [Source:UniProtKB/Swiss-Prot;Acc:Q80Y61]	Baiap2l2	-2.95374	0.00276154	-2.0577	0.00731056
