# Supplementary material for: Microglial NF-κB drives tau spreading and toxicity in a mouse model of tauopathy
Source: Nat Commun. 2022 Apr 12;13:1969. doi: 10.1038/s41467-022-29552-6 (PMC9005658; doi:10.1038/s41467-022-29552-6)
Supplement: Supplementary file 12 — Suppementary Data 8 [file 41467_2022_29552_MOESM12_ESM.xlsx]

## Sheet: Sup table 8 for Fig. 2e
Supplementary Data 8
Genes	Interferon Signaling	Activation of IRF by Cytosolic Pattern Recognition Receptors	Neuroinflammation Signaling Pathway	Role of Pattern Recognition Receptors in Recognition of Bacteria and Viruses	TNFR2 Signaling	Acute Phase Response Signaling	Inflammasome pathway	NF-κB Signaling	Toll-like Receptor Signaling	Production of Nitric Oxide and Reactive Oxygen Species in Macrophages	JAK/Stat Signaling	GM-CSF Signaling	Integrin Signaling	Actin Cytoskeleton Signaling	Apoptosis Signaling	LXR/RXR Activation
BAX
IFI35
IFIT3
IFITM3
IFNAR2
IFNGR2
IRF1
IRF9
ISG15
OAS1
PSMB8
STAT1
STAT2
TAP1
ADAR
DDX58
DHX58
IFIH1
IFIT2
IKBKE
IRF7
NFKB1
NFKB2
NFKBIA
TANK
ZBP1
B2M
BIRC3
BIRC5
CASP1
CASP3
CCL2
CCL5
CFLAR
CTNNB1
CXCL10
CYBB
GLUL
GRINA
HLA-A
HLA-DQB1
ICAM1
IL1B
IRAK2
MYD88
NAIP
NCF1
NFE2L2
NLRP3
PLA2G4A
PLCG2
SOD2
TGFBR1
TLR2
TLR3
C1QA
C1QC
C3
CLEC6A
EIF2AK2
NOD2
Oas1b
Oas1d (includes others)
OAS2
OAS3
TNFAIP3
TNFRSF1B
TRAF1
TRAF2
C2
CEBPB
CFB
CP
HMOX2
HP
IL6ST
MAP2K1
RAP2A
RRAS
Saa3
SERPINE1
SHC1
TF
AZI2
IGF2R
RELB
TNIP1
CD14
CYBA
LYZ
NCF4
PTPN6
RHOQ
SPI1
CDKN1A
BCL2A1
CCND1
CSF2RA
CSF2RB
HCK
ACTR2
ACTR3
ITGA5
ITGAL
ITGAM
ITGB2
ITGB3
MYL12A
Ppp1r12b
TLN2
VASP
ABI2
FGD3
MSN
MCL1
RPS6KA1
FASN
NR1H3
Total Gene #	14	16	35	24	11	24	8	20	12	19	11	10	17	14	16	12
