# Supplementary material for: Microglial NF-κB drives tau spreading and toxicity in a mouse model of tauopathy
Source: Nat Commun. 2022 Apr 12;13:1969. doi: 10.1038/s41467-022-29552-6 (PMC9005658; doi:10.1038/s41467-022-29552-6)
Supplement: Supplementary file 14 — Suppementary Data 10 [file 41467_2022_29552_MOESM14_ESM.xlsx]

## Sheet: Sup table 10-1 for sup Fig. 2a
Supplementary Data 10-1.
Genes	Cell Cycle Control of Chromosomal Replication	Estrogen-mediated S-phase Entry	Cell Cycle: G2/M DNA Damage Checkpoint Regulation	Mitotic Roles of Polo-Like Kinase	GADD45 Signaling	Cell Cycle: G1/S Checkpoint Regulation	ATM Signaling	Cyclins and Cell Cycle Regulation	DNA Double-Strand Break Repair by Homologous Recombination	Nucleotide excision repair Pathway	Pyrimidine Deoxyribonucleotides De Novo Biosynthesis I	Pyrimidine Ribonucleotides De Novo Biosynthesis
LIG1
MCM3
MCM5
CDK18
PCNA
POLA1
TOP2A
CDK4
RPA2
MCM7
CCNA2
CCNE2
CDKN1A
RBL1
CCND1
SKP2
CKS1B
CCNB2
MDM2
PLK1
AURKA
KIF23
HSP90B1
PTTG1
PRC1
FBXO5
KIF11
SMC1A
CDKN2C
NFKBIA
SMC2
TOPBP1
H2AFX
BLM
BRCA2
POLK
CHAF1A
TYMS
NME1
CMPK2
RRM2
DTYMK
RRM1
RAD54L
CANT1
Total Gene #	10	7	8	9	5	8	9	8	3	7	6	5

## Sheet: Sup table 10-2 for sup Fig. 2b
Supplementary Data 10-2.
Genes	IL-6 Signaling	NF-κB Signaling	Macropinocytosis Signaling	TREM1 Signaling	Fcγ Receptor-mediated Phagocytosis in Macrophages and Monocytes	Neuroinflammation Signaling Pathway	Production of Nitric Oxide and Reactive Oxygen Species in Macrophages	GM-CSF Signaling	Clathrin-mediated Endocytosis Signaling	Inflammasome pathway	Integrin Signaling	TNFR2 Signaling	PI3K/AKT Signaling	TWEAK Signaling	Protein Kinase A Signaling	G-Protein Coupled Receptor Signaling	Apoptosis Signaling	PTEN Signaling	JAK/Stat Signaling
IL6ST
RELA
RAP2A
RALA
NFKBIE
KRAS
JAK2
NFKB1
SHC1
PIK3C3
PIK3R2
LBP
TNFRSF1B
MAP2K1
MCL1
RRAS
IL6R
IKBKE
NFKB2
CEBPB
TRAF6
TRAF2
IL1B
CD14
PIK3CD
PIK3CB
PRKACB
TRAF3
TGFBR1
TNFAIP3
IRAK1
TANK
TNIP1
BMPR1A
CARD10
GSK3B
RELB
IGF2R
TLR2
BCL10
PLCG2
SRC
PDGFA
ITGA5
RAB34
PDGFC
PDGFB
ITGB3
ITGB2
ABI1
TREM1
ICAM1
NLRP3
LAT2
FCGR2B
CXCL3
NOD2
ACTR2
FCGR2A
NCK1
PTEN
NCK2
MYO5A
DOCK1
NCF1
ACTR3
TLN2
EZR
RPS6KB2
HCK
VASP
FGR
LCP2
HLA-A
HLA-DQB1
CXCL10
SOD2
ATF4
CTNNB1
NFE2L2
BIRC3
NAIP
CASP3
CD200R1
IFNGR2
CREB5
PLA2G4A
CD80
GLUL
CFLAR
IRAK2
RHOT2
SPI1
RHOH
LYZ
CYBA
Map3k7
PTPN6
NCF4
IRF1
PPP1R3D
RHOQ
CSF2RB
CSF2RA
BCL2A1
FGF2
CLTB
VEGFB
AP1B1
ARRB1
AAK1
AP2M1
AP1S2
HIP1
SH3GL1
TF
CLTA
Ppp1r12b
PARVB
TSPAN4
MYL12A
ASAP1
ITGA6
TNK2
ITGAM
ZYX
CAPN2
TRAF1
TSC1
INPPL1
EIF4EBP1
GYS1
FOXO1
TNFSF12
HIST1H1C
GDPD1
PDE7A
DUSP6
UBASH3B
DUSP22
ANAPC10
PTPN12
CDC25B
PTPRC
GNB1
GNG11
DUSP3
PTPRO
GDE1
PTPN1
PRKAR1B
SMO
SMPDL3B
GNA13
APEX1
CDC25A
PRKAR2A
PYGL
PDE4B
ANAPC7
PDE1C
ADCY9
EPM2A
PDE8B
EBI3
PTPRA
PTPN21
HTR2B
ADORA2B
RASA1
HCAR2
PTGER4
PTGIR
FPR2
FPR1
PTGER2
RPS6KA1
BAX
Total Gene #	26	31	19	16	18	38	27	15	26	6	38	12	26	12	51	41	20	23	17

## Sheet: Sup table 10-3 for sup Fig. 2c
Supplementary Data 10-3.
Genes	Interferon Signaling	Activation of IRF by Cytosolic Pattern Recognition Receptors	Antigen Presentation Pathway	Protein Ubiquitination Pathway	p53 Signaling	Cell Cycle: G2/M DNA Damage Checkpoint Regulation	Endoplasmic Reticulum Stress Pathway	Communication between Innate and Adaptive Immune Cells	Estrogen-mediated S-phase Entry	Mitotic Roles of Polo-Like Kinase	Cell Cycle: G1/S Checkpoint Regulation
IFIT3
SOCS1
IFITM3
OAS1
IRF9
STAT2
IFI35
PSMB8
STAT1
TAP1
ISG15
DHX58
IFIH1
IRF7
DDX58
ZBP1
ADAR
IFIT2
B2M
HLA-G
NLRC5
PSMB9
HLA-A
TAPBP
USP18
PSMB10
DNAJC3
MDM2
HSPA5
SASS6
UBE2L6
SKP2
HSP90B1
PSME1
BAG1
CDC34
USP25
UBE2C
CCNG1
TP53INP1
BBC3
CDKN1A
CDK4
PML
CCND1
BIRC5
SERPINE2
TOP2A
CCNB2
PLK1
DDIT3
IL18
IGHM
TLR3
CCL5
PTTG1
PRC1
SMC1A
CDKN2C
Total Gene #	11	11	8	19	10	6	4	7	4	6	6
