# Supplementary material for: Microglial NF-κB drives tau spreading and toxicity in a mouse model of tauopathy
Source: Nat Commun. 2022 Apr 12;13:1969. doi: 10.1038/s41467-022-29552-6 (PMC9005658; doi:10.1038/s41467-022-29552-6)
Supplement: Supplementary file 16 — Suppementary Data 12 [file 41467_2022_29552_MOESM16_ESM.xlsx]

## Sheet: DEGs
Supplementary Data 12
Gene_ID	log2FoldChange	FDR	GeneName	GeneDescription
ENSMUSG00000024164	1.3123	3.7225e-40	C3	complement_component_3
ENSMUSG00000000682	0.74162	2.9193e-11	Cd52	CD52_antigen
ENSMUSG00000030124	0.53306	1.0615e-06	Lag3	lymphocyte-activation_gene_3
ENSMUSG00000036887	0.49945	5.6402e-06	C1qa	complement_component_1_q_subcomponent_alpha_polypeptide
ENSMUSG00000069516	0.41842	0.012908	Lyz2	lysozyme_2
ENSMUSG00000009585	0.4093	0.0054773	Apobec3	apolipoprotein_B_mRNA_editing_enzyme_catalytic_polypeptide_3
ENSMUSG00000024610	0.40308	0.012908	Cd74	CD74_antigen_(invariant_polypeptide_of_major_histocompatibility_complex_class_II_antigen-associated)
ENSMUSG00000063234	0.39594	0.020605	Gpr84	G_protein-coupled_receptor_84
ENSMUSG00000031838	0.38899	0.035613	Ifi30	interferon_gamma_inducible_protein_30
ENSMUSG00000034640	0.38516	0.0070651	Tiparp	TCDD-inducible_poly(ADP-ribose)_polymerase
ENSMUSG00000060802	0.38057	0.0051659	B2m	beta-2_microglobulin
ENSMUSG00000073542	0.38042	0.020605	Cep76	centrosomal_protein_76
ENSMUSG00000036896	0.36416	0.004343	C1qc	complement_component_1_q_subcomponent_C_chain
ENSMUSG00000006014	0.36326	0.048957	Prg4	proteoglycan_4_(megakaryocyte_stimulating_factor_articular_superficial_zone_protein)
ENSMUSG00000027995	0.33706	0.031189	Tlr2	toll-like_receptor_2
ENSMUSG00000053318	0.27541	0.03036	Slamf8	SLAM_family_member_8
