# Supplementary material for: Microglial NF-κB drives tau spreading and toxicity in a mouse model of tauopathy
Source: Nat Commun. 2022 Apr 12;13:1969. doi: 10.1038/s41467-022-29552-6 (PMC9005658; doi:10.1038/s41467-022-29552-6)
Supplement: Supplementary file 18 — Suppementary Data 14 [file 41467_2022_29552_MOESM18_ESM.xlsx]

## Sheet: Sup table 14 for Fig. 6f
Supplementary Data 14
Genes	Neuroinflammation Signaling Pathway	Complement System	TREM1 Signaling	Production of Nitric Oxide and Reactive Oxygen Species in Macrophages	Toll-like Receptor Signaling	NF-kB Signaling	Role of NFAT in Regulation of the Immune Response	Phagosome Formation	Phagosome Maturation	Autophagy	Fcγ Receptor-mediated Phagocytosis in Macrophages and Monocytes
B2M
TYROBP
PYCARD
TNFRSF1A
CCL5
CSF1R
TLR2
CXCL10
IRF7
CCL2
TREM2
TLR1
TLR7
CYBB
HLA-DOB
CD86
STAT1
CASP8
C4A/C4B
ITGB2
C5AR1
C1QC
C1QA
C1QB
ITGAX
LAT2
FCGR2B
RAC2
PTPN6
CYBA
IRF8
SPI1
CLU
IL33
CD14
EIF2AK2
FCER1G
FCGR2A
LYN
FCGR1A
CLEC7A
CTSV
NOS1
CTSZ
CTSD
CTSA
CTSS
TCIRG1
CTSB
CTSC
PLD4
ARPC1B
HCK
VAV1
Total Gene #	#NAME?	#NAME?	#NAME?	#NAME?	#NAME?	#NAME?	#NAME?	#NAME?	#NAME?	#NAME?	#NAME?
