# Supplementary material for: Microglial NF-κB drives tau spreading and toxicity in a mouse model of tauopathy
Source: Nat Commun. 2022 Apr 12;13:1969. doi: 10.1038/s41467-022-29552-6 (PMC9005658; doi:10.1038/s41467-022-29552-6)
Supplement: Supplementary file 19 — Suppementary Data 15 [file 41467_2022_29552_MOESM19_ESM.xlsx]

## Sheet: MG_monocle cluster_1_markers
Gene Symbol	avg_logFC	p_val_adj
Meg3	9.15429	8.67849e-101
Dlg2	35.6126	1.60537e-67
Kcnip4	3.20324	1.07643e-62
Snhg11	4.79287	1.08099e-56
Ptprd	28.5739	1.06598e-54
Nkain2	17.6891	3.29166e-53
Nrxn3	78.251	8.49579e-51
Pcdh9	13.2701	5.69875e-49
Lrrtm4	28.134	1.90809e-48
Lsamp	6.25097	8.09636e-45
Csmd1	10.5307	2.20728e-44
Phactr1	4.95788	3.36391e-43
Fgf14	16.6401	3.47992e-43
Il1rapl1	30.1898	7.1629e-42
Cadm2	32.7375	8.83363e-42
Nlgn1	22.6858	2.4372e-36
Kcnq5	9.17313	1.27871e-33
Rbfox1	48.2859	4.85644e-33
Nrg1	6.269	4.68012e-32
Kcnd2	18.9029	5.82018e-32
Magi2	3.65125	5.83589e-32
Lrp1b	8.7513	4.66054e-31
Nrg3	1.62868	4.8289e-31
Opcml	19.25	1.47239e-30
Gm28928	2.84023	2.22836e-30
Anks1b	9.76951	2.51318e-30
Tenm2	43.6131	3.75174e-30
Grm7	2.19914	1.55198e-29
Fam155a	20.2268	2.92395e-29
Celf2	45.047	8.41343e-28
Mdga2	4.54041	1.02947e-27
Ccser1	2.16716	2.01076e-26
Galntl6	4.52758	6.14928e-26
Grin2a	16.8442	1.37568e-25
Dlgap1	30.9136	1.40914e-25
Syt1	16.0212	5.00112e-25
Kcnh7	15.6177	4.1599e-24
Cntnap2	20.0423	6.82195e-24
Dmd	1.56739	7.6359e-23
Lrrc7	7.9027	1.25388e-22
Ank3	9.33405	2.40135e-22
Kalrn	17.339	2.98176e-21
Fgf12	19.1145	9.16437e-21
Sgcz	3.82702	1.07083e-20
Auts2	24.251	7.4096e-20
Macrod2	7.64163	8.1528e-20
Arpp21	9.38002	2.0427e-19
Erc2	4.56423	3.75132e-19
Rora	13.3516	4.70129e-19
Grik2	9.00858	7.19054e-19
Asic2	17.8591	9.44107e-19
Dpp10	5.81438	1.70774e-18
Dlgap2	14.697	4.29839e-18
Dab1	10.7264	6.69263e-18
Ctnnd2	19.154	1.40007e-17
Kirrel3	84.506	1.87584e-16
Prkca	4.12427	9.4829e-16
Lrfn5	4.65014	1.54093e-15
Gria2	3.22891	1.73459e-15
Epha5	5.37732	2.01641e-15
Ctnna2	2.42623	1.14799e-14
Kctd16	2.66696	1.27052e-14
Negr1	4.04181	4.0072e-14
Slc24a2	11.171	4.96785e-14
Rgs7	4.15942	1.23961e-13
Sntg1	3.19993	1.24586e-13
Tenm3	11.7473	1.66126e-13
Grin2b	3.26266	1.93981e-13
Dclk1	4.96281	2.12318e-13
Tenm4	2.58006	2.44068e-13
Ncam2	3.79355	3.91431e-13
Dgkb	30.6408	1.71825e-12
Bank1	1.95533	1.86655e-12
Rbfox3	3.06359	2.38444e-12
Lingo2	3.03441	3.09567e-12
Stox2	3.45473	4.57743e-12
Cntn5	8.01988	5.14434e-12
Hs6st3	5.25096	5.14818e-12
Dpp6	40.4023	6.72373e-12
Ppm1e	8.20826	6.73607e-12
Car10	3.9717	6.8792e-12
Adgrl3	13.8905	1.02167e-11
Cacna2d1	6.08066	2.77525e-11
Otud7a	5.41949	3.64744e-11
5730522E02Rik	7.4768	1.23885e-10
Prkce	1.70789	1.54873e-10
Snap25	5.65873	2.93024e-10
Ppfia2	6.11658	4.19612e-10
Frmd5	1.66658	4.20314e-10
Cacna1c	25.1675	4.66388e-10
Erbb4	2.25763	5.51724e-10
Edil3	3.33248	1.19818e-09
Rims1	5.76981	1.56006e-09
Me3	1.93879	1.6675e-09
Pex5l	1.554	2.20522e-09
Gria4	5.48891	6.80799e-09
Nrcam	2.35985	7.146e-09
Enox1	12.008	9.75659e-09
Chsy3	2.10475	1.61393e-08
Cadps	8.8229	1.63955e-08
Cacna1e	4.54599	3.54542e-08
Gabrb3	6.28925	3.79484e-08
Gria3	6.84965	3.84363e-08
Samd12	7.84009	4.22522e-08
Luzp2	10.6867	4.55912e-08
Kcnb2	65.203	6.41191e-08
Prickle2	2.62431	8.93024e-08
St6galnac3	5.26764	1.50595e-07
Slit3	3.23422	1.51209e-07
Gpr158	2.12728	2.56527e-07
Pcdh15	4.93078	2.76192e-07
Epha6	9.18939	5.03027e-07
Kcnq3	18.0701	9.23293e-07
Pde4b	20.2322	1.25385e-06
Zfp385b	12.4598	2.04758e-06
Tmem178b	4.37924	3.51377e-06
Tmeff2	4.4403	5.5048e-06
Cdh18	3.76509	6.98037e-06
Pde4d	1.70151	7.99835e-06
Grip1	16.3645	1.13602e-05
Rapgef4	1.76903	1.23172e-05
Robo2	4.1235	1.52947e-05
Grm8	3.5911	1.78739e-05
Hecw2	1.75955	2.17301e-05
Cpne4	37.8661	2.85325e-05
Stxbp5l	4.37849	4.54475e-05
Adarb2	13.2096	4.67618e-05
Dgki	9.0921	5.2246e-05
Siglech	1.94421	5.99558e-05
St6galnac5	4.94987	6.25846e-05
Celf4	4.76831	0.000122204
Ano3	7.58225	0.000199739
Meis2	12.3778	0.000227934
Inpp5d	2.24128	0.000287352
Kcnj3	2.65133	0.000391915
Oxr1	2.37385	0.000636245
Unc5d	8.10279	0.000720359
Neto1	1.86225	0.000868542
Kcnd3	2.02865	0.00112012
Cd86	7.05167	0.00186798
Htr1f	6.88753	0.00193362
Kcnma1	42.2356	0.00261617
Rasal2	2.55962	0.00343808
Pbx1	24.2458	0.00431707
Robo1	14.8239	0.00688378
Map2	1.50462	0.00778661
Slc2a13	5.3795	0.0104922
Unc79	2.71314	0.0110766
B3galt1	4.06852	0.0174015
Kcnc2	2.60911	0.021262
4933406I18Rik	2.27364	0.0277645
Zbtb20	8.03005	0.0399622
Homer1	1.71624	0.0429055

## Sheet: MG_monocle cluster_2_markers
Gene Symbol	avg_logFC	p_val_adj
Fcrls	0.566239	6.7239e-42
Pde3b	1.60864	2.84824e-07
Adgrb3	0.556271	4.1275e-07
Kcnq1ot1	0.605148	4.22784e-06
Ntm	19.2567	1.1812e-05
Nhs	1.28556	0.000106909
Nrxn1	7.80662	0.000727
Ntrk2	3.81862	0.00181744
Gabrb1	5.4132	0.00490411

## Sheet: MG_monocle cluster_3_markers
Gene Symbol	avg_logFC	p_val_adj
Apoe	16.2566	6.91551e-114
Cacna1a	6.85324	4.95552e-100
Cadm1	5.59558	5.55881e-62
March3	19.0636	2.64041e-56
Rftn1	1.04727	7.21841e-54
Asph	2.58009	6.79055e-45
Fgf13	38.6576	3.34173e-42
Mitf	5.93218	3.71872e-41
Csf1	2.38065	9.55597e-40
Myo1e	23.3024	1.34361e-39
AU020206	0.772999	7.342e-39
Rassf3	0.737547	7.37246e-35
Ank	18.51	8.51359e-35
Cd83	1.95673	2.04148e-34
Ctsb	3.22251	2.0552e-34
Fnip2	3.04427	1.26731e-33
Anapc15	2.31407	3.07312e-33
Cd9	1.28574	2.1162e-27
Rai14	3.66449	9.46944e-23
Cers6	2.28488	8.91469e-22
Ppm1h	6.51905	4.96666e-21
Ptchd1	0.958473	3.21193e-20
Prkch	1.61433	1.01255e-18
Plxna4	1.82878	1.76016e-17
Aoah	12.844	6.32351e-17
Tec	0.812025	1.70017e-16
Usp12	0.706615	2.24771e-16
Oxct1	1.03795	6.44923e-16
Tpd52	3.62386	3.54001e-15
Man1c1	0.928291	3.94611e-15
Dgkz	1.6584	2.18236e-14
Blnk	1.84643	3.01587e-14
Slc16a10	0.703095	4.05624e-14
Dpy19l4	0.576967	1.22446e-13
Plxdc2	3.282	1.21321e-12
Sp100	0.790589	3.09134e-12
Plekhm3	1.07544	7.65071e-11
Srgap2	2.31259	1.53044e-10
Cd180	1.62178	1.47782e-09
Abhd12	1.6149	2.26236e-09
Snx24	5.31045	6.94625e-09
Cux1	1.2408	3.30827e-08
Elf2	0.755665	8.54715e-08
Bcl2l1	0.583862	1.15246e-07
Nrp1	3.42836	1.36684e-07
Irak2	1.5556	2.40765e-07
Samsn1	1.182	2.96977e-07
Plek	0.710572	3.16084e-07
Sh3kbp1	1.19217	3.33181e-07
Stat1	0.886752	8.81357e-07
Snx30	0.591259	1.22853e-06
Gm40645	0.550275	1.61656e-06
Nlrc5	0.855781	1.7392e-06
Fmnl2	9.97169	2.77174e-06
Nek7	1.14935	5.75473e-06
Csf3r	2.12926	9.02539e-06
Osbpl8	2.2852	1.03699e-05
Lrrc8d	0.742237	1.14659e-05
Arhgap25	5.15097	1.93848e-05
Rasgrp3	2.22696	9.35105e-05
Runx1	2.92517	0.000204082
Itpkb	1.63354	0.000325683
Zfp710	2.78068	0.000360951
Ppard	0.772092	0.000422589
Pfkfb3	0.679449	0.000595035
Ctsc	1.13255	0.000668953
Pik3cb	1.23218	0.000721814
Etv6	2.95535	0.000907384
Chst11	16.475	0.00105639
Tnfrsf11a	0.679464	0.00126132
Atxn10	1.84416	0.00154421
Mthfs	1.31403	0.00204218
Trim30a	4.30052	0.00216846
Slc12a2	0.571728	0.00224029
Wwox	1.50163	0.00245515
Chn2	4.80277	0.00407176
Tet3	0.724059	0.00481267
Dock2	1.2931	0.00553311
Pik3ap1	1.88044	0.0114677
Chd7	1.30755	0.0242319
Pnpla7	0.521894	0.0243867
Camk1d	3.50935	0.0270956
Tgfbr2	1.69347	0.0351488
Gas7	3.40837	0.0438691

## Sheet: MG_monocle cluster_4_markers
Gene Symbol	avg_logFC	p_val_adj
Apobec3	3.13591	1.55224e-206
Rxrg	1.09684	1.58772e-191
Ddo	1.77805	2.64247e-156
Dst	6.01751	1.14607e-137
Gm13710	1.36874	2.80587e-109
Gm26740	2.25008	4.86232e-105
Tbc1d8	3.14572	1.89962e-102
Fnbp1	5.29767	6.83109e-97
Traf3	2.32771	1.7389e-92
Cacnb2	7.12653	3.6296e-91
Diaph2	1.28723	4.42101e-79
Galnt7	1.03877	1.63574e-76
Tead1	1.8214	2.49351e-74
Cp	1.27285	1.02863e-73
Lrrk1	1.80993	2.13443e-72
Epb41l2	1.73142	1.63063e-67
A830008E24Rik	2.97762	3.16511e-67
Lhfpl2	3.27608	7.057e-67
Kcnip3	1.65389	2.39496e-66
Xist	2.18234	9.6034e-63
Pde4dip	2.47827	1.51729e-62
Man1a	3.35302	2.10057e-61
Pou2f2	1.21604	1.26798e-60
Gab2	2.76518	1.00453e-58
Inpp4b	2.81013	1.88121e-56
Esrrg	3.56791	4.11924e-53
Tns1	1.03663	8.08321e-53
Arhgap15	1.04857	1.72435e-51
Ssh2	6.67446	1.92222e-50
Fyb	3.66768	2.35556e-49
Adap2	1.27077	1.13526e-48
Lcp1	1.18466	7.30056e-47
Serinc3	1.76602	5.82632e-44
Fbrsl1	1.16457	2.52437e-43
Parp8	1.80312	4.58785e-42
Large1	2.63371	5.39449e-40
Map4	1.31276	1.70465e-39
Ptprc	2.28147	3.74988e-37
Lpcat2	2.34979	2.1563e-36
Tanc2	11.8512	3.8155e-35
Klf12	6.0249	4.59042e-35
Abca9	1.11335	8.4359e-35
Rtn1	6.83	2.79909e-33
Dennd4a	1.81943	1.47607e-32
Csmd3	7.93931	2.09436e-32
Pvt1	1.093	1.05874e-31
Atrnl1	1.0793	8.17683e-31
Pde10a	1.16558	5.60923e-29
Wipf1	1.55262	1.36888e-28
Cd84	5.93238	3.05938e-28
Itpr2	3.30093	2.73723e-27
Anxa3	1.15484	3.61441e-27
Immp2l	6.24676	2.48887e-26
Prkcd	1.68225	6.28554e-26
Zfand3	1.05254	7.78792e-26
Rap1gds1	1.86552	8.94396e-25
Fchsd2	9.80973	6.47089e-24
Bach2	3.24715	7.82705e-24
Tgfbr1	2.27269	1.0458e-22
Pan3	1.70735	1.75025e-22
Fam129a	1.27571	5.14217e-21
Pkig	1.08493	9.67838e-21
Nav3	7.56334	1.00432e-20
Smurf1	1.47231	6.52098e-20
Phf21a	1.27778	7.07995e-20
Bmp2k	3.2055	9.63827e-19
Nf1	5.13446	1.16413e-17
Trpm2	1.00274	1.36035e-17
Arhgap5	1.03722	2.15142e-17
Ldlrad4	3.69396	3.97691e-17
Mgat4a	1.01811	5.11859e-17
Plcl1	3.15062	9.91156e-17
Pik3r1	1.35359	1.44712e-16
Cpq	1.00626	2.22689e-16
Rapgef5	4.52887	4.35555e-15
Exoc4	1.25815	4.95007e-15
Tbc1d5	4.28433	5.90895e-15
Sat1	1.16866	1.3715e-14
Ankrd11	1.10268	1.99999e-14
Zcchc7	1.59791	1.17887e-12
Frmd4b	2.3853	4.0365e-12
Nrp2	3.40751	6.68756e-12
Adam10	1.00947	7.37639e-12
March1	1.06766	1.68946e-10
Ust	1.363	2.09277e-10
P3h2	2.01764	3.37251e-10
Frmd4a	1.77504	6.4595e-10
Tbc1d16	1.03525	9.56228e-10
Fhit	4.20302	1.30239e-09
Heatr5a	1.27173	3.57139e-09
Creb1	1.39167	8.34512e-09
Phf14	1.46134	4.50504e-08
Gna12	1.05696	5.48312e-08
Nipbl	1.40661	1.01305e-07
Dock8	12.1742	1.5427e-07
1700011I03Rik	1.76035	2.54116e-07
Elmo1	3.83973	3.50711e-07
Smyd3	2.51033	7.41612e-07
Lyn	3.27219	1.62685e-06
Vti1a	1.84157	1.77063e-05
Aftph	1.63576	2.79049e-05
Extl3	1.01215	3.15042e-05
Snd1	3.78568	5.86021e-05
Wnk1	1.31407	6.41186e-05
Gm42418	8.0936	7.2523e-05
Park2	8.96747	0.000166411
Ankrd44	2.41972	0.000206599
Plcb1	10.0319	0.000325532
Rnf180	2.37368	0.00167441
Cfh	1.09213	0.00202877
Agmo	4.43622	0.00370922
Hdac8	1.29076	0.00539391
Pitpnc1	1.96385	0.00572167
Sbf2	1.08739	0.0060507
Picalm	1.76535	0.0122259
Btbd9	1.29754	0.0277365
Magi1	1.91495	0.0356316

## Sheet: MG_monocle cluster_5_markers
Gene Symbol	avg_logFC	p_val_adj
Gpnmb	28.9543	0
H2-M2	2.19299	1.08884e-268
Cybb	6.92771	9.65925e-251
Myof	7.07436	1.93446e-248
Lgals3	2.31985	4.39937e-220
Colec12	22.6509	2.67825e-198
Ass1	1.54128	1.52999e-193
Ikbke	1.97089	1.42507e-175
Atp6v0d2	4.85875	1.03945e-172
Lyz2	7.90248	3.49244e-161
Stra6l	1.58074	2.95568e-148
Airn	15.6808	3.03028e-114
Itgax	2.65204	7.70316e-111
Postn	8.96376	3.74645e-90
Fam20c	7.25182	1.30749e-80
Sh3pxd2b	1.52684	4.22834e-77
Myo10	4.53753	9.6758e-74
Cd44	1.57182	1.37003e-65
Mdfic	2.89673	1.5918e-62
Slc7a2	1.51009	4.81591e-52
Sash1	4.45812	6.17682e-48
Ttn	4.68414	2.46764e-46
Mob3b	1.61442	1.0389e-42
Slc7a11	6.67689	9.25091e-42
Dennd3	5.99118	2.64346e-41
Ddhd1	14.2814	1.51302e-37
Iqgap1	3.03218	6.09613e-36
Fgr	2.79215	5.75384e-33
Clmp	9.24854	9.61607e-31
Rnf149	9.72098	1.35501e-30
Myo5a	5.13499	4.70437e-30
Trps1	5.95215	1.49009e-28
Bcar3	2.95679	3.24052e-28
Arid5b	6.19275	1.34755e-27
Apobec1	4.86712	5.75809e-27
Anxa4	1.59755	5.26422e-26
Lrmda	20.2796	1.61473e-24
Rbpms	4.47938	2.8383e-24
Fmn1	4.11577	2.11915e-23
Rftn1	2.41578	4.04262e-23
Stac2	3.02415	7.13164e-23
Zfp704	3.4995	1.15915e-22
Gsap	11.4734	5.40142e-22
Arhgap10	3.13438	1.85091e-21
Gng12	3.85615	1.01508e-20
Atg7	3.67999	8.46781e-20
Gpr137b	7.58086	1.06602e-19
Gpr176	8.92779	2.39737e-18
Agap1	13.5494	4.15906e-18
Ccdc88a	16.834	4.98467e-18
Neat1	3.08512	5.40421e-18
Arhgap24	20.0538	1.31051e-17
Alas1	5.83494	1.50608e-17
Nfe2l2	4.83406	3.03782e-17
Apbb2	6.76209	4.32403e-17
Iqsec1	7.47934	3.3801e-16
Rusc2	2.17912	3.72627e-16
Eepd1	2.00464	2.28401e-15
Cers6	1.66894	2.36446e-15
Abr	5.11941	3.29434e-15
Slc38a6	1.82948	4.60759e-15
Sept9	1.78206	1.41673e-14
Abca1	4.85696	3.51651e-14
Fbxo32	6.88334	8.997e-14
Plekhm2	5.70067	1.25585e-13
Plpp3	3.99335	1.42749e-13
Psap	3.90025	4.8305e-13
Xylt1	10.2834	9.36542e-13
Myo1f	7.21941	2.95224e-12
Zeb2	7.00139	4.55136e-12
Tns3	6.11158	9.96815e-12
Rbm47	2.65323	1.22526e-11
Cpq	2.5144	2.63315e-11
Gnaq	4.09179	4.38401e-11
Tank	3.74778	5.49604e-11
Susd6	1.735	1.58769e-10
Rassf3	3.88726	5.47395e-10
Myo9b	1.78908	6.64179e-10
Osbpl3	3.1392	7.23371e-10
Cdo1	3.99901	1.48049e-09
Slc16a10	1.91733	2.46222e-09
Zc3h12c	1.98521	2.67839e-09
Malt1	15.5491	3.00902e-09
Plekhm3	1.93731	4.56392e-09
Zmiz1	2.17954	4.93366e-09
Dapk1	6.32601	5.25101e-09
2010111I01Rik	6.64494	1.08236e-08
Vps13c	4.2551	1.19685e-08
Smurf1	1.81426	1.47064e-08
Rhoq	3.71488	1.51819e-08
Sh3bp2	1.64353	2.40473e-08
Sgms1	4.87768	2.77965e-08
Rbpj	1.90768	3.40408e-08
Malat1	8.32869	3.40664e-08
Csf2ra	1.80466	7.30373e-08
Cyth1	2.61271	1.05824e-07
Slc44a1	1.68354	1.4889e-07
Mgll	19.9546	1.50677e-07
Litaf	4.63692	2.35134e-07
Gna13	1.54112	2.76046e-07
P2rx4	1.99222	1.278e-06
Gab2	1.62586	1.83997e-06
Atp2b1	2.98619	3.52974e-06
Adam17	3.30399	4.36705e-06
Fam219a	1.63184	4.41478e-06
Capn15	3.71922	9.45324e-06
D130040H23Rik	1.75693	1.58775e-05
Znrf1	4.26584	2.01733e-05
Ccny	3.33069	2.34734e-05
Nadk	2.14562	4.99649e-05
Acsl1	3.252	6.00011e-05
Blvrb	2.94091	7.30315e-05
Washc2	1.58292	0.000113476
Fbxl17	13.8547	0.000125981
Sh3kbp1	2.8073	0.000141438
Hvcn1	3.77662	0.000167613
Ppp1r12b	1.86872	0.000183965
Dnmt3a	3.91132	0.000189543
Tmcc1	3.99074	0.000204521
Hdac9	17.3291	0.000217708
Tbc1d1	2.79061	0.000481975
Stx8	1.80876	0.000497903
AC149090.1	9.49561	0.000512508
Tnip1	1.6567	0.000561328
Kif13b	2.62281	0.000633671
Gm37168	2.15358	0.000678738
Skap2	2.06981	0.000695106
Plekha1	3.35454	0.00080961
Lncpint	7.08601	0.000824771
Ogt	3.7512	0.000829039
Tiam1	5.16313	0.0013756
Dtnbp1	1.68075	0.00143193
Arhgap31	2.205	0.00221383
Cotl1	2.05586	0.00311801
Arhgap6	4.79228	0.00475582
Cdyl2	1.7459	0.00613786
Cmip	5.10024	0.0176538
Tnfrsf1b	2.79366	0.0187147
Grb2	4.46011	0.0194725
Pid1	24.2813	0.0217497
Rtn3	1.88521	0.0297716
Rsrp1	1.7515	0.0322451
Rilpl2	2.06599	0.0477628
