# Supplementary material for: Microglial NF-κB drives tau spreading and toxicity in a mouse model of tauopathy
Source: Nat Commun. 2022 Apr 12;13:1969. doi: 10.1038/s41467-022-29552-6 (PMC9005658; doi:10.1038/s41467-022-29552-6)
Supplement: Supplementary file 22 — Suppementary Data 18 [file 41467_2022_29552_MOESM22_ESM.xlsx]

## Sheet: gene
Supplementary Data 18
http://research-pub.gene.com/BrainMyeloidLandscape/BrainMyeloidLandscape2/#study/study/GSE93180/studyReport.html
	Feature Symbol	Feature Name	biotype	log2(fold change)	adjusted P-value	Low Expressed	Group 1 Med. nRPKM	Group 2 Med. nRPKM	Mean Log2(nRPKM)	Group 1 Med. Count	Group 2 Med. Count	Feature ID	chr	strand	start	end
	Spp1	secreted phosphoprotein 1	protein_coding	8.21	1.23e-06	FALSE	0.104	35.5	1.83	1	693	20750	chr5	+	104435111	104441053
	Cst7	cystatin F (leukocystatin)	protein_coding	6.56	4.44e-05	FALSE	0.0908	11.4	0.379	1	180	13011	chr2	+	150570415	150578944
	Fgr	Gardner-Rasheed feline sarcoma viral (Fgr) oncogene homolog	protein_coding	5.83	5.12e-05	FALSE	0.0566	5.33	1.46	3	322	14191	chr4	+	132974095	133001893
	Ahnak2	AHNAK nucleoprotein 2	protein_coding	5.82	0.00464	FALSE	0	1.62	0.447	0	167	100041194	chr12	-	112772190	112802703
	Fam20c	family with sequence similarity 20, member C	protein_coding	5.71	0.000373	FALSE	0.0119	1.55	-0.184	0.5	82.5	80752	chr5	+	138754322	138810072
	Clec7a	C-type lectin domain family 7, member a	protein_coding	5.65	8.96e-05	FALSE	0.0859	10.1	1.59	1.5	248	56644	chr6	-	129461591	129472777
	Ptger4	prostaglandin E receptor 4 (subtype EP4)	protein_coding	5.64	0.00248	FALSE	0.0132	2.54	-0.151	0.5	65.5	19219	chr15	-	5233399	5244187
	Lox	lysyl oxidase	protein_coding	5.61	0.00209	FALSE	0	0.499	-1.06	0	37	16948	chr18	-	52516060	52529867
	5430435G22Rik	RIKEN cDNA 5430435G22 gene	protein_coding	5.6	0.000309	FALSE	0.0562	2	0.553	1.5	142	226421	chr1	+	131688675	131715441
	Apoe	apolipoprotein E	protein_coding	5.53	2.35e-10	FALSE	4.06	185	5.34	52	3720	11816	chr7	-	19696244	19699166
	Rai14	retinoic acid induced 14	protein_coding	5.39	2.5e-06	FALSE	0.204	6.83	2.52	7.5	499	75646	chr15	-	10568971	10719222
	Sh3pxd2b	SH3 and PX domains 2B	protein_coding	5.3	0.000483	FALSE	0.0288	1.25	0.753	2	130	268396	chr11	+	32347773	32428183
	Itgax	integrin alpha X	protein_coding	5.28	8.79e-08	FALSE	0.536	17.8	3.57	18.5	946	16411	chr7	+	128129529	128150657
	Gpnmb	glycoprotein (transmembrane) nmb	protein_coding	5.26	0.000763	FALSE	0.0906	2.75	1.09	2	158	93695	chr6	+	49036518	49058182
	Postn	periostin, osteoblast specific factor	protein_coding	5.23	0.00141	FALSE	0.0543	2.32	0.483	1.5	108	50706	chr3	+	54361096	54391041
	Oas1g	2'-5' oligoadenylate synthetase 1G	protein_coding	5.19	0.0273	FALSE	0	1.75	-0.927	0	41	23960	chr5	-	120876142	120887633
	Lgals3	lectin, galactose binding, soluble 3	protein_coding	4.88	0.013	FALSE	0	1.88	-1.34	0	35	16854	chr14	+	47373860	47386167
	Cd300lf	CD300 antigen like family member F	protein_coding	4.84	0.000435	FALSE	0.247	3.98	0.837	4	112	246746	chr11	-	115116214	115135498
	Cd300lb	CD300 antigen like family member B	protein_coding	4.81	0.00751	FALSE	0	1.03	-0.724	0	34	217304	chr11	-	114922779	114934386
	Egr2	early growth response 2	protein_coding	4.77	0.00563	FALSE	0.0443	2.09	0.584	1.5	84.5	13654	chr10	+	67535103	67542188
	C3	complement component 3	protein_coding	4.74	0.00521	FALSE	0.0236	0.923	0.118	1	61	12266	chr17	-	57203973	57228136
	Tubb6	tubulin, beta 6 class V	protein_coding	4.74	0.0124	FALSE	0	1.1	-1.12	0	27.5	67951	chr18	+	67390731	67402749
	Trpm6	transient receptor potential cation channel, subfamily M, member 6	protein_coding	4.61	0.0164	FALSE	0	0.446	-0.701	0	46	225997	chr19	+	18730258	18892521
	Axl	AXL receptor tyrosine kinase	protein_coding	4.55	6.55e-09	FALSE	1.35	30.7	5	75	2390	26362	chr7	-	25756500	25788733
	LOC102642251	complement C3-like	protein_coding	4.53	0.00742	FALSE	0.0265	0.861	-0.0187	1	56	102642251	chr17	-	57204256	57226328
	LOC102635296	uncharacterized LOC102635296	ncRNA	4.5	0.0071	FALSE	0.161	2.5	-0.412	1	39.5	102635296	chr6	+	125422827	125438283
	Lpl	lipoprotein lipase	protein_coding	4.47	1.23e-06	FALSE	0.656	22.3	4.34	31	1230	16956	chr8	+	68880519	68906932
	Pianp	PILR alpha associated neural protein	protein_coding	4.41	0.0266	FALSE	0.0147	0.691	-0.985	0.5	27	319352	chr6	+	124996720	125003096
	Bhlhe40	basic helix-loop-helix family, member e40	protein_coding	4.37	0.00496	FALSE	0.107	2.41	0.7	2	104	20893	chr6	+	108660629	108666925
	Xylt1	xylosyltransferase 1	protein_coding	4.37	0.0047	FALSE	0.0623	1.86	0.193	1.5	66.5	233781	chr7	+	117380979	117667630
	Igf1	insulin-like growth factor 1	protein_coding	4.32	8.96e-05	FALSE	0.0853	2.58	2.5	9.5	348	16000	chr10	+	87858270	87937047
	Syt8	synaptotagmin VIII	protein_coding	4.32	0.0245	FALSE	0	0.94	-0.951	0	30	55925	chr7	+	142434716	142440399
	Hpse	heparanase	protein_coding	4.31	0.0332	FALSE	0	0.741	-1.6	0	20.5	15442	chr5	-	100679486	100719683
	Egr1	early growth response 1	protein_coding	4.27	0.00017	FALSE	0.395	7.38	2.35	10.5	281	13653	chr18	+	34861207	34864956
	Gla	galactosidase, alpha	protein_coding	4.25	0.0401	FALSE	0.0433	1.17	-0.183	1.5	38	11605	chrX	-	134588169	134601005
	Gas2l3	growth arrest-specific 2 like 3	protein_coding	4.21	2.39e-06	FALSE	0.232	5.39	3.22	19	486	237436	chr10	-	89408823	89443967
	Atp6v0d2	ATPase, H+ transporting, lysosomal V0 subunit D2	protein_coding	4.21	0.0357	FALSE	0.0236	1.27	-0.689	0.5	46.5	242341	chr4	-	19876838	19922566
	A930002C04Rik	RIKEN cDNA A930002C04 gene	ncRNA	4.16	0.00909	FALSE	0.0275	0.965	-0.38	1	45	319467	chr13	-	47143723	47149269
	Ikbke	inhibitor of kappaB kinase epsilon	protein_coding	4.13	0.0186	FALSE	0.0535	1.16	0.327	1.5	76.5	56489	chr1	-	131254600	131279653
	Siglec1	sialic acid binding Ig-like lectin 1, sialoadhesin	protein_coding	4.02	0.0131	FALSE	0.0379	0.816	0.307	2	61.5	20612	chr2	-	131069220	131086777
	Rap2b	RAP2B, member of RAS oncogene family	protein_coding	4.01	0.0123	FALSE	0.0814	1.04	0.203	2.5	48	74012	chr3	+	61364507	61368703
	Satb2	special AT-rich sequence binding protein 2	protein_coding	3.99	0.0121	FALSE	0.0552	0.563	-0.12	2	52.5	212712	chr1	-	56793981	56978680
	Ch25h	cholesterol 25-hydroxylase	protein_coding	3.95	0.0376	FALSE	0	1.95	-0.818	0	32	12642	chr19	-	34473783	34475135
	Tmem154	transmembrane protein 154	protein_coding	3.94	0.0135	FALSE	0.11	1.02	0.00106	2.5	51.5	320782	chr3	+	84666192	84704575
	Il3ra	interleukin 3 receptor, alpha chain	protein_coding	3.92	0.0242	FALSE	0.0301	1.39	-0.0721	1.5	45.5	16188	chr14	+	14346001	14355493
	LOC102635692	uncharacterized LOC102635692	ncRNA	3.91	0.0357	FALSE	0.119	1.06	-0.235	1.5	29.5	102635692	chr5	+	66503791	66509566
	Cxcl13	chemokine (C-X-C motif) ligand 13	protein_coding	3.88	0.0265	FALSE	0.197	2.39	-0.377	2	33.5	55985	chr5	+	95956939	95961068
	Etl4	enhancer trap locus 4	protein_coding	3.87	0.000309	FALSE	0.103	2.18	2.86	17.5	310	208618	chr2	+	19910207	20810535
	Soat2	sterol O-acyltransferase 2	protein_coding	3.82	0.0408	FALSE	0.25	1.62	0.11	4	42.5	223920	chr15	+	102150415	102163436
	Atf3	activating transcription factor 3	protein_coding	3.76	0.00436	FALSE	0.498	4.71	1.18	8.5	102	11910	chr1	-	191170296	191183333
	Fblim1	filamin binding LIM protein 1	protein_coding	3.75	0.0108	FALSE	0.447	5.08	2.07	14.5	215	74202	chr4	-	141576062	141606052
	H2-Q6	histocompatibility 2, Q region locus 6	protein_coding	3.7	0.0071	FALSE	0.363	3.54	1.4	8	130	110557	chr17	+	35424794	35430053
	Siglec5	sialic acid binding Ig-like lectin F	protein_coding	3.69	0.00107	FALSE	0.302	5.64	1.96	4.5	205	233186	chr7	+	43351341	43359475
	Tnfsf8	tumor necrosis factor (ligand) superfamily, member 8	protein_coding	3.68	0.0106	FALSE	0.101	1.88	0.312	3.5	51	21949	chr4	-	63832820	63861681
	Ppargc1b	peroxisome proliferative activated receptor, gamma, coactivator 1 beta	protein_coding	3.67	0.028	FALSE	0.017	0.27	-0.146	1	41	170826	chr18	-	61291445	61401463
	Csf1	colony stimulating factor 1 (macrophage)	protein_coding	3.63	3.13e-07	FALSE	1.09	14	4.08	28.5	924	12977	chr3	-	107733041	107760469
	1810011O10Rik	RIKEN cDNA 1810011O10 gene	protein_coding	3.62	0.0212	FALSE	0.0889	2.47	-0.291	2	46	69068	chr8	-	24437616	24438946
	Plekho2	pleckstrin homology domain containing, family O member 2	protein_coding	3.57	0.0162	FALSE	0.12	1.44	1.1	6.5	124	102595	chr9	-	65552577	65580087
	Slamf7	SLAM family member 7	protein_coding	3.57	0.00846	FALSE	0.104	0.793	0.692	4.5	69	75345	chr1	-	171632403	171653037
	Cybb	cytochrome b-245, beta polypeptide	protein_coding	3.53	0.00069	FALSE	0.428	3.5	2.12	17	226	13058	chrX	-	9435254	9487765
	Ly9	lymphocyte antigen 9	protein_coding	3.48	0.000188	FALSE	1.57	18.7	3.69	33.5	648	17085	chr1	-	171588613	171607410
	LOC102634085	uncharacterized LOC102634085	ncRNA	3.47	0.0116	FALSE	0.133	1.69	1.04	8	132	102634085	chr1	+	191223572	191293482
	Gm13710	predicted gene 13710	ncRNA	3.47	0.0258	FALSE	0.336	5.19	0.259	3	71	672763	chr2	-	84500748	84506873
	Nup62-il4i1	Nup62-Il4i1 protein	protein_coding	3.46	0.0242	FALSE	0.347	3.26	0.848	8.5	79.5	100328588	chr7	+	44816370	44840804
	Il4i1	interleukin 4 induced 1	protein_coding	3.46	0.0242	FALSE	0.39	3.65	0.846	8.5	79	14204	chr7	+	44836288	44840809
	Fcgr4	Fc receptor, IgG, low affinity IV	protein_coding	3.43	0.0492	FALSE	0.107	1.44	-0.759	1	27.5	246256	chr1	+	171018926	171029761
	LOC102641346	uncharacterized LOC102641346	ncRNA	3.4	0.00025	FALSE	0.694	7.27	2.41	20.5	251	102641346	chr6	+	125491191	125499566
	Optn	optineurin	protein_coding	3.35	0.033	FALSE	0.32	1.43	0.411	4.5	48.5	71648	chr2	-	5020642	5064112
	Lilrb4	leukocyte immunoglobulin-like receptor, subfamily B, member 4	protein_coding	3.33	9.03e-07	FALSE	3.89	39	4.06	47.5	882	14728	chr10	+	51490898	51496613
	Flt1	FMS-like tyrosine kinase 1	protein_coding	3.31	0.00843	FALSE	0.121	0.883	1.17	8	90	14254	chr5	-	147562196	147726445
	Echs1	enoyl Coenzyme A hydratase, short chain, 1, mitochondrial	protein_coding	3.29	0.0244	FALSE	0.239	2.58	0.0999	4	58	93747	chr7	-	140105723	140116423
	Lgals3bp	lectin, galactoside-binding, soluble, 3 binding protein	protein_coding	3.26	8.07e-07	FALSE	2.14	20.2	3.84	40	656	19039	chr11	-	118392747	118401931
	AI607873	expressed sequence AI607873	protein_coding	3.25	7.38e-09	FALSE	4.36	43.3	5.55	148	1650	226691	chr1	-	173723427	173741831
	Cd22	CD22 antigen	protein_coding	3.22	0.0164	FALSE	0.272	2.21	1.62	11	124	12483	chr7	-	30865404	30880342
	Nlrc5	NLR family, CARD domain containing 5	protein_coding	3.21	0.00521	FALSE	0.274	2.64	2.42	27	222	434341	chr8	+	94434431	94527272
	Ifi27l2a	interferon, alpha-inducible protein 27 like 2A	protein_coding	3.21	0.0492	FALSE	0.416	3.65	0.205	4.5	32.5	76933	chr12	-	103433873	103443680
	Zbp1	Z-DNA binding protein 1	protein_coding	3.14	0.0179	FALSE	0.428	2.63	0.786	8.5	70.5	58203	chr2	-	173206612	173218960
	Fgf2	fibroblast growth factor 2	protein_coding	3.12	0.0248	FALSE	0.412	2.95	0.52	6	56	14173	chr3	+	37348477	37404884
	Oas1a	2'-5' oligoadenylate synthetase 1A	protein_coding	3.1	0.0448	FALSE	0.107	1.39	-0.19	1.5	38	246730	chr5	-	120896256	120907550
	Ccl3	chemokine (C-C motif) ligand 3	protein_coding	3.07	0.0102	FALSE	1.7	10.9	1.62	14.5	110	20302	chr11	-	83647843	83649378
	Zfand2a	zinc finger, AN1-type domain 2A	protein_coding	3.02	0.000419	FALSE	0.802	6.18	2.85	21	302	100494	chr5	-	139471216	139484491
	Snx8	sorting nexin 8	protein_coding	3	0.0292	FALSE	0.168	1.51	0.656	4.5	76	231834	chr5	-	140340298	140389247
	Dna2	DNA replication helicase 2 homolog (yeast)	protein_coding	2.99	0.0347	FALSE	0.216	1.36	1.36	8	88.5	327762	chr10	+	62946730	62974188
	Gm10389	predicted gene 10389	ncRNA	2.93	0.033	FALSE	0.196	1.21	0.607	7.5	63.5	100038608	chr15	+	10600293	10611651
	Lag3	lymphocyte-activation gene 3	protein_coding	2.92	0.000623	FALSE	0.977	8.51	2.96	29.5	320	16768	chr6	-	124904359	124912434
	Ifit3	interferon-induced protein with tetratricopeptide repeats 3	protein_coding	2.91	0.0112	FALSE	0.784	5.38	2.45	17.5	163	15959	chr19	+	34583529	34588982
	Lyz2	lysozyme 2	protein_coding	2.89	1.43e-05	FALSE	4.92	35.9	3.68	37	469	17105	chr10	-	117277541	117282272
	LOC102632886	uncharacterized LOC102632886	ncRNA	2.86	0.0347	FALSE	0.347	4.07	1.24	9.5	95	102632886	chr8	-	24442331	24449124
	Anapc15	anaphase prompoting complex C subunit 15	protein_coding	2.86	0.00471	FALSE	0.53	3.28	1.84	12	127	75430	chr7	+	101881325	101901849
	St8sia6	ST8 alpha-N-acetyl-neuraminide alpha-2,8-sialyltransferase 6	protein_coding	2.85	0.00042	FALSE	0.793	7.01	4.09	54	554	241230	chr2	-	13651304	13794269
	Gfap	glial fibrillary acidic protein	protein_coding	2.83	0.0199	FALSE	0.118	1.01	0.73	5	54	14580	chr11	-	102887336	102897433
	Plekhm2	pleckstrin homology domain containing, family M (with RUN domain) member 2	protein_coding	2.83	0.00158	FALSE	0.991	4.79	2.99	24.5	207	69582	chr4	-	141625732	141664161
	Myo5a	myosin VA	protein_coding	2.82	1.02e-09	FALSE	2.44	17.1	6.54	286	3170	17918	chr9	+	75069281	75223688
	Sulf2	sulfatase 2	protein_coding	2.79	0.000438	FALSE	0.56	4.14	2.71	23.5	262	72043	chr2	-	166073899	166155683
	Capg	capping protein (actin filament), gelsolin-like	protein_coding	2.78	0.0335	FALSE	0.342	2.31	0.872	7	74	12332	chr6	+	72544213	72562983
	Rftn1	raftlin lipid raft linker 1	protein_coding	2.77	0.00263	FALSE	0.395	2.8	2.08	15	164	76438	chr17	-	49993258	50190497
	Mx1	MX dynamin-like GTPase 1	protein_coding	2.7	0.0392	FALSE	0.732	4.2	1.87	20.5	126	17857	chr16	-	97447035	97462906
	Gm12474	predicted gene 12474	ncRNA	2.63	0.039	FALSE	0.165	1.02	1.14	6.5	84	545557	chr3	+	100489312	100527145
	Ccl6	chemokine (C-C motif) ligand 6	protein_coding	2.61	0.0062	FALSE	1.2	8.47	2.17	15.5	135	20305	chr11	-	83587886	83593087
	Mical1	microtubule associated monooxygenase, calponin and LIM domain containing 1	protein_coding	2.6	0.0308	FALSE	0.481	1.7	1.66	12	114	171580	chr10	+	41475860	41487030
	H2-D1	histocompatibility 2, D region locus 1	protein_coding	2.58	0.000169	FALSE	3.33	16.8	3.57	41	342	14964	chr17	+	35263094	35267497
	Acaca	acetyl-Coenzyme A carboxylase alpha	protein_coding	2.52	0.00248	FALSE	0.189	1.55	2.58	19	188	107476	chr11	+	84129677	84401651
	Aldoa	aldolase A, fructose-bisphosphate	protein_coding	2.51	0.00951	FALSE	0.873	4.75	1.99	18.5	151	11674	chr7	-	126795234	126800507
	Anxa4	annexin A4	protein_coding	2.51	0.0406	FALSE	0.265	1.63	0.931	7	53.5	11746	chr6	-	86736840	86793584
	Cd74	CD74 antigen (invariant polypeptide of major histocompatibility complex, class II antigen-associated)	protein_coding	2.51	0.00116	FALSE	3.14	24	3.67	24.5	426	16149	chr18	+	60803849	60812652
	Cd72	CD72 antigen	protein_coding	2.5	0.031	FALSE	0.436	2.8	1.65	9	91	12517	chr4	-	43447724	43455458
	Arhgap26	Rho GTPase activating protein 26	protein_coding	2.5	0.000188	FALSE	0.416	2.24	3.24	36.5	299	71302	chr18	+	38795951	39376285
	Speg	SPEG complex locus	protein_coding	2.47	0.0332	FALSE	0.127	0.646	1.88	16	108	11790	chr1	+	75375297	75432320
	Ptchd1	patched domain containing 1	protein_coding	2.47	0.0059	FALSE	0.283	2.41	2.76	11.5	196	211612	chrX	-	155569736	155624178
	Zmynd15	zinc finger, MYND-type containing 15	protein_coding	2.47	0.0405	FALSE	0.239	1.15	0.791	6	53.5	574428	chr11	+	70459622	70466215
	Mfsd12	major facilitator superfamily domain containing 12	protein_coding	2.42	0.0159	FALSE	0.499	2.89	2.15	15.5	118	73822	chr10	+	81357472	81366225
	Cd83	CD83 antigen	protein_coding	2.41	8.98e-05	FALSE	3.12	14	3.82	55.5	496	12522	chr13	+	43785107	43803133
	Cd63	CD63 antigen	protein_coding	2.39	0.00563	FALSE	1.41	7.56	2.2	13.5	143	12512	chr10	+	128908919	128912822
	Slfn5	schlafen 5	protein_coding	2.38	0.0037	FALSE	0.83	3.45	3.23	35.5	246	327978	chr11	+	82951143	82964850
	Adam8	a disintegrin and metallopeptidase domain 8	protein_coding	2.37	0.0408	FALSE	0.202	0.888	1.1	8.5	55	11501	chr7	-	139978932	139993128
	Pyhin1	pyrin and HIN domain family, member 1	protein_coding	2.34	0.0389	FALSE	0.288	1.39	1.15	8	67.5	236312	chr1	+	173630859	173647928
	Rtp4	receptor transporter protein 4	protein_coding	2.33	0.0429	FALSE	0.402	2.78	1.38	11.5	73	67775	chr16	+	23601487	23614222
	Kcnj2	potassium inwardly-rectifying channel, subfamily J, member 2	protein_coding	2.32	1.55e-06	FALSE	4.66	23.8	5.77	206	1610	16518	chr11	+	111066164	111076825
	Bbc3	BCL2 binding component 3	protein_coding	2.32	0.00116	FALSE	0.743	3.71	2.89	29	244	170770	chr7	+	16308397	16318334
	Abi3bp	ABI gene family, member 3 (NESH) binding protein	protein_coding	2.32	0.0271	FALSE	0.367	1.43	2.26	23.5	113	320712	chr16	+	56477801	56690135
	Gas7	growth arrest specific 7	protein_coding	2.29	0.0273	FALSE	0.242	1.21	2.23	18	131	14457	chr11	+	67455024	67688992
	Oas2	2'-5' oligoadenylate synthetase 2	protein_coding	2.29	0.0119	FALSE	0.637	4.45	3.02	30	224	246728	chr5	-	120730333	120749884
	Lrguk	leucine-rich repeats and guanylate kinase domain containing	protein_coding	2.25	0.000122	FALSE	1.02	4.27	4.63	82.5	642	74354	chr6	+	34029014	34134034
	Rcan1	regulator of calcineurin 1	protein_coding	2.22	0.015	FALSE	1.29	4.73	2.58	25	172	54720	chr16	-	92391953	92466146
	Cers6	ceramide synthase 6	protein_coding	2.17	0.00498	FALSE	0.613	2.84	3.22	36.5	238	241447	chr2	+	68861135	69114282
	Sdc3	syndecan 3	protein_coding	2.14	0.00953	FALSE	0.525	2.29	2.52	24	188	20970	chr4	+	130792537	130826318
	Alpk1	alpha-kinase 1	protein_coding	2.14	0.000729	FALSE	1.17	4.66	3.73	56.5	328	71481	chr3	-	127670310	127780551
	H2-Ab1	histocompatibility 2, class II antigen A, beta 1	protein_coding	2.13	0.00781	FALSE	2.47	10.3	2.73	27	141	14961	chr17	+	34263227	34269418
	LOC102641359	uncharacterized LOC102641359	ncRNA	2.11	0.00848	FALSE	6.34	27.1	2.69	27	136	102641359	chr17	+	34267922	34269414
	Cacna1a	calcium channel, voltage-dependent, P/Q type, alpha 1A subunit	protein_coding	2.08	4.44e-05	FALSE	1.25	5.74	4.64	90	692	12286	chr8	+	84338633	84640251
	Cd9	CD9 antigen	protein_coding	2.07	0.00158	FALSE	4.16	16.1	3.26	41	224	12527	chr6	-	125460266	125494755
	Ctsb	cathepsin B	protein_coding	2.06	7.93e-08	FALSE	10.5	44	6.65	425	2920	13030	chr14	+	63122462	63145923
	Chst2	carbohydrate sulfotransferase 2	protein_coding	2.06	0.0195	FALSE	1.26	4.76	3.66	52.5	308	54371	chr9	-	95400926	95407270
	Cd274	CD274 antigen	protein_coding	2.05	0.000573	FALSE	2.93	10.2	4.22	96.5	416	60533	chr19	+	29367438	29388095
	B4galnt1	beta-1,4-N-acetyl-galactosaminyl transferase 1	protein_coding	2.04	0.0148	FALSE	0.661	3.19	2.42	23	136	14421	chr10	+	127164769	127172340
	Atp13a2	ATPase type 13A2	protein_coding	2.03	0.0133	FALSE	0.604	2.63	2.68	24	178	74772	chr4	+	140986860	141007701
	Apbb2	amyloid beta (A4) precursor protein-binding, family B, member 2	protein_coding	2	2.1e-06	FALSE	3.33	12.1	5.85	284	1570	11787	chr5	-	66298720	66618817
	Cd52	CD52 antigen	protein_coding	1.99	0.0401	FALSE	4.32	14.8	2.02	14	105	23833	chr4	-	134093538	134095073
	Hvcn1	hydrogen voltage-gated channel 1	protein_coding	1.99	0.016	FALSE	0.911	2.73	2.46	20.5	144	74096	chr5	+	122206803	122242297
	Oasl2	2'-5' oligoadenylate synthetase-like 2	protein_coding	1.98	0.00923	FALSE	2.61	13.7	4.29	75	488	23962	chr5	+	114896934	114912245
	Ifi204	interferon activated gene 204	protein_coding	1.96	0.00197	FALSE	1.51	4.88	3.61	51	298	15951	chr1	-	173747293	173914047
	P2rx4	purinergic receptor P2X, ligand-gated ion channel 4	protein_coding	1.94	0.00516	FALSE	2.48	8.46	3.16	51	250	18438	chr5	+	122707504	122729046
	Sp100	nuclear antigen Sp100	protein_coding	1.92	0.00645	FALSE	1.71	6.27	3.72	54	328	20684	chr1	+	85649856	85709998
	Atp1a3	ATPase, Na+/K+ transporting, alpha 3 polypeptide	protein_coding	1.89	0.0413	FALSE	0.923	3.2	2.72	22	188	232975	chr7	-	24978167	25005937
	Rpl22	ribosomal protein L22	protein_coding	1.88	0.0173	FALSE	0.969	3.61	2.27	20.5	117	19934	chr4	+	152324436	152334082
	Soat1	sterol O-acyltransferase 1	protein_coding	1.86	0.00225	FALSE	1.48	5.92	3.87	44.5	348	20652	chr1	-	156428108	156474328
	Psd4	pleckstrin and Sec7 domain containing 4	protein_coding	1.84	0.0242	FALSE	0.658	1.88	2.98	45	198	215632	chr2	+	24367559	24409870
	Akap5	A kinase (PRKA) anchor protein 5	protein_coding	1.84	0.00328	FALSE	1.07	4.41	3.96	69	318	238276	chr12	+	76324481	76334151
	Itga5	integrin alpha 5 (fibronectin receptor alpha)	protein_coding	1.83	0.0201	FALSE	0.981	3.37	2.88	38.5	195	16402	chr15	-	103344286	103366748
	Dgkz	diacylglycerol kinase zeta	protein_coding	1.82	0.000373	FALSE	2.29	6.86	4.95	192	794	104418	chr2	-	91932822	91976443
	Fmn1	formin 1	protein_coding	1.78	2.16e-06	FALSE	2.38	8.27	6.43	424	2110	14260	chr2	+	113327699	113716768
	Fth1	ferritin heavy chain 1	protein_coding	1.78	0.000357	FALSE	11.2	42.8	5.03	138	890	14319	chr19	+	9980600	9985111
	Fnip2	folliculin interacting protein 2	protein_coding	1.78	0.00185	FALSE	1.13	4.13	4.26	72.5	517	329679	chr3	-	79455971	79567721
	Ell2	elongation factor RNA polymerase II 2	protein_coding	1.77	0.0047	FALSE	2.01	6.82	3.83	75	353	192657	chr13	+	75707484	75772361
	H2-M3	histocompatibility 2, M region locus 3	protein_coding	1.76	0.00781	FALSE	4.31	12.6	3.26	51	234	14991	chr17	+	37270234	37274485
	Eef2	eukaryotic translation elongation factor 2	protein_coding	1.74	0.00041	FALSE	8.88	27.3	5.54	246	1150	13629	chr10	+	81176631	81182509
	LOC102642602	60S ribosomal protein L22-like	protein_coding	1.73	0.0462	FALSE	5.26	16.8	2.09	20.5	85.5	102642602	chr4	+	152325867	152332480
	Pdgfa	platelet derived growth factor, alpha	protein_coding	1.73	0.00164	FALSE	5.52	24.4	4.37	113	492	18590	chr5	-	138976381	138994953
	Stat1	signal transducer and activator of transcription 1	protein_coding	1.73	0.00498	FALSE	3.09	11.5	4.73	178	575	20846	chr1	+	52119438	52161865
	Npnt	nephronectin	protein_coding	1.71	0.0172	FALSE	0.821	3.72	3.16	41.5	246	114249	chr3	-	132881745	132950291
	H2-K1	histocompatibility 2, K1, K region	protein_coding	1.71	0.00025	FALSE	7.5	28.9	5.08	170	769	14972	chr17	-	33996012	34000342
	Arhgef7	Rho guanine nucleotide exchange factor (GEF7)	protein_coding	1.71	0.00248	FALSE	0.877	3.22	3.64	55.5	352	54126	chr8	+	11728048	11835219
	Ctsz	cathepsin Z	protein_coding	1.71	0.000241	FALSE	30.5	83.5	6.09	358	1920	64138	chr2	-	174427494	174438992
	Hif1a	hypoxia inducible factor 1, alpha subunit	protein_coding	1.68	0.000829	FALSE	2.52	7.4	4.33	80.5	480	15251	chr12	+	73907867	73947530
	Ccl9	chemokine (C-C motif) ligand 9	protein_coding	1.67	0.0455	FALSE	2.21	7.32	3.58	78.5	220	20308	chr11	-	83572917	83578636
	Tlr2	toll-like receptor 2	protein_coding	1.66	0.0419	FALSE	1.31	5.14	2.89	30	163	24088	chr3	-	83836272	83841816
	Gm2a	GM2 ganglioside activator protein	protein_coding	1.65	0.0335	FALSE	1.43	4.43	3.11	68	208	14667	chr11	+	55097985	55113029
	Myo9b	myosin IXb	protein_coding	1.65	2.5e-06	FALSE	5.37	15.9	6.57	530	2570	17925	chr8	+	71272619	71360713
	Ddhd1	DDHD domain containing 1	protein_coding	1.64	0.000207	FALSE	2.72	8.53	4.77	151	663	114874	chr14	-	45593171	45658143
	Stat2	signal transducer and activator of transcription 2	protein_coding	1.61	0.033	FALSE	2.45	7.2	4.18	119	372	20847	chr10	+	128270559	128292852
	Fam114a1	family with sequence similarity 114, member A1	protein_coding	1.59	0.0429	FALSE	2.02	3.93	2.81	36.5	165	68303	chr5	+	64970075	65041901
	Gnptab	N-acetylglucosamine-1-phosphate transferase, alpha and beta subunits	protein_coding	1.57	0.00248	FALSE	2.36	6.51	4.28	106	437	432486	chr10	+	88379232	88447330
	Synj2	synaptojanin 2	protein_coding	1.55	0.00843	FALSE	0.709	2.17	3.6	66.5	300	20975	chr17	+	5941280	6045553
	Trim25	tripartite motif-containing 25	protein_coding	1.55	0.00833	FALSE	1.53	4.27	3.96	100	304	217069	chr11	+	88999403	89020293
	Bcl6	B cell leukemia/lymphoma 6	protein_coding	1.52	0.0242	FALSE	1.62	5.88	3.42	63.5	244	12053	chr16	-	23965050	23988612
	Myo1e	myosin IE	protein_coding	1.52	0.0132	FALSE	1.16	3.57	3.7	75.5	334	71602	chr9	+	70207350	70400067
	B2m	beta-2 microglobulin	protein_coding	1.51	0.00017	FALSE	55.4	156	6.31	419	1650	12010	chr2	+	122147687	122153082
	Socs6	suppressor of cytokine signaling 6	protein_coding	1.51	0.0471	FALSE	0.904	2.58	3.33	58	200	54607	chr18	-	88865169	88894313
	Ctsd	cathepsin D	protein_coding	1.49	9.27e-06	FALSE	128	382	8.81	1980	8780	13033	chr7	-	142375916	142387870
	Eef1a1	eukaryotic translation elongation factor 1 alpha 1	protein_coding	1.44	0.000694	FALSE	12	35	5.24	185	776	13627	chr9	-	78478453	78481724
	Prune2	prune homolog 2 (Drosophila)	protein_coding	1.44	0.0177	FALSE	1.01	2.11	4.47	110	485	353211	chr19	+	16955670	17223958
	Cpd	carboxypeptidase D	protein_coding	1.43	0.0227	FALSE	1.14	2.98	3.98	79	412	12874	chr11	-	76777208	76847008
	Rnr2	16S ribosomal RNA	rRNA	1.43	2.66e-06	FALSE	531	1040	10.1	5450	23000	17725	chrM	+	1094	2675
	Nol4l	nucleolar protein 4-like	protein_coding	1.43	0.0124	FALSE	1.04	2.94	3.99	96.5	370	329540	chr2	-	153407461	153531060
	LOC102635257	uncharacterized LOC102635257	ncRNA	1.4	0.0344	FALSE	2.42	5.06	3.69	58	296	102635257	chr8	-	128454587	128489943
	Bag1	BCL2-associated athanogene 1	protein_coding	1.4	0.0365	FALSE	4.05	10.8	3.16	53	186	12017	chr4	-	40936398	40948294
	Fam214a	family with sequence similarity 214, member A	protein_coding	1.4	0.0275	FALSE	1.66	4.1	3.67	71	340	235493	chr9	+	74952903	75032468
	Aplp2	amyloid beta (A4) precursor-like protein 2	protein_coding	1.39	0.00805	FALSE	3.06	8.59	4.36	130	422	11804	chr9	-	31149557	31211844
	Tor3a	torsin family 3, member A	protein_coding	1.39	0.0406	FALSE	1.51	4.01	3.08	46	165	30935	chr1	-	156653617	156674339
	TrnV	tRNA	tRNA	1.38	0.0162	FALSE	152	314	3.91	82.5	272	17745	chrM	+	1025	1093
	Ank	progressive ankylosis	protein_coding	1.37	0.0377	FALSE	1.5	3.95	3.21	49	185	11732	chr15	+	27466677	27594909
	Csf2ra	colony stimulating factor 2 receptor, alpha, low-affinity (granulocyte-macrophage)	protein_coding	1.37	0.000352	FALSE	10.1	26.2	5.29	214	827	12982	chr19	-	61224402	61271630
	Hivep3	human immunodeficiency virus type I enhancer binding protein 3	protein_coding	1.34	1.82e-05	FALSE	5.96	15.1	6.86	573	2510	16656	chr4	+	119733862	120138045
	Cpeb2	cytoplasmic polyadenylation element binding protein 2	protein_coding	1.33	0.0286	FALSE	1.31	3.34	4.1	89.5	331	231207	chr5	+	43232254	43289724
	Plekha1	pleckstrin homology domain containing, family A (phosphoinositide binding specific) member 1	protein_coding	1.32	0.0176	FALSE	2.55	6.01	4.33	154	406	101476	chr7	+	130860556	130913308
	Sh3bp2	SH3-domain binding protein 2	protein_coding	1.32	0.0323	FALSE	4.27	10.8	4.31	136	420	24055	chr5	+	34525784	34563639
	Cadm1	cell adhesion molecule 1	protein_coding	1.32	0.0229	FALSE	2.88	8.64	4.6	151	480	54725	chr9	+	47530238	47853385
	Zfyve26	zinc finger, FYVE domain containing 26	protein_coding	1.3	0.0405	FALSE	1.32	2.35	3.87	94	316	211978	chr12	-	79232346	79296328
	Abr	active BCR-related gene	protein_coding	1.28	0.0365	FALSE	1.45	2.89	4.09	72	302	109934	chr11	-	76416732	76577727
	Znfx1	zinc finger, NFX1-type containing 1	protein_coding	1.27	0.0232	FALSE	1.69	3.87	4.17	120	384	98999	chr2	-	167035790	167063015
	Grn	granulin	protein_coding	1.26	0.000316	FALSE	16.9	37.8	5.91	393	1320	14824	chr11	+	102430322	102436809
	Ctsl	cathepsin L	protein_coding	1.25	0.0164	FALSE	5.25	13.9	4.29	114	363	13039	chr13	-	64363214	64370883
	Daam1	dishevelled associated activator of morphogenesis 1	protein_coding	1.25	0.0351	FALSE	1.99	4.63	4.57	128	524	208846	chr12	+	71831044	71992376
	Slc11a1	solute carrier family 11 (proton-coupled divalent metal ion transporters), member 1	protein_coding	1.24	0.0132	FALSE	6.25	14.7	4.68	142	548	18173	chr1	+	74375029	74386057
	Cd34	CD34 antigen	protein_coding	1.22	0.0365	FALSE	4.25	8.35	3.87	88.5	288	12490	chr1	+	194938821	194961292
	Tns1	tensin 1	protein_coding	1.22	0.00722	FALSE	3.06	8.55	6.06	366	1240	21961	chr1	-	73910231	74124460
	Usp12	ubiquitin specific peptidase 12	protein_coding	1.21	0.00436	FALSE	6.76	12.9	5.29	238	886	22217	chr5	-	146734812	146794973
	Cd68	CD68 antigen	protein_coding	1.16	0.00546	FALSE	16.3	36.6	5.36	199	782	12514	chr11	-	69664213	69666646
	Nrp1	neuropilin 1	protein_coding	1.14	0.0242	FALSE	2.5	5.38	4.53	138	480	18186	chr8	+	128358283	128505476
	Adcy7	adenylate cyclase 7	protein_coding	1.13	0.00795	FALSE	2.97	6.14	4.81	165	596	11513	chr8	+	88272403	88329965
	Dnmt3a	DNA methyltransferase 3A	protein_coding	1.13	0.00224	FALSE	4.73	10.5	6.31	434	1610	13435	chr12	+	3805604	3914443
	Trim30a	tripartite motif-containing 30A	protein_coding	1.13	0.00357	FALSE	6.6	13.9	5.3	215	786	20128	chr7	-	104409025	104465193
	Timp2	tissue inhibitor of metalloproteinase 2	protein_coding	1.13	0.00848	FALSE	6.06	13.1	4.96	194	720	21858	chr11	-	118301061	118355411
	C3ar1	complement component 3a receptor 1	protein_coding	1.12	0.0298	FALSE	3.31	8.54	4.61	125	462	12267	chr6	-	122847140	122856157
	Rai1	retinoic acid induced 1	protein_coding	1.12	0.015	FALSE	2.01	4.97	4.91	138	616	19377	chr11	+	60105013	60199195
	Sipa1l2	signal-induced proliferation-associated 1 like 2	protein_coding	1.11	0.0456	FALSE	3.07	7.07	4.88	147	784	244668	chr8	-	125418063	125569863
	Npc2	Niemann-Pick type C2	protein_coding	1.1	0.0442	FALSE	4.03	8.88	4.15	114	364	67963	chr12	-	84754559	84773112
	C1qb	complement component 1, q subcomponent, beta polypeptide	protein_coding	1.09	0.000448	FALSE	117	227	7.43	1190	3450	12260	chr4	-	136880145	136886177
	COX1	cytochrome c oxidase subunit I	protein_coding	1.08	0.00516	FALSE	2000	4670	12.1	26200	76100	17708	chrM	+	5328	6872
	Cic	capicua homolog (Drosophila)	protein_coding	1.07	0.0392	FALSE	1.14	2.55	4.24	102	388	71722	chr7	+	25267655	25294148
	Rnf213	ring finger protein 213	protein_coding	1.06	0.00232	FALSE	3.48	8.08	6.44	453	1360	672511	chr11	+	119389507	119487418
	BC037034	cDNA sequence BC037034	protein_coding	1.03	0.013	FALSE	11.9	22.2	5.43	234	800	231807	chr5	-	138259658	138264052
	Fam21	family with sequence similarity 21	protein_coding	1.03	0.0383	FALSE	4.82	11.3	5	226	624	28006	chr6	+	116208026	116262671
	Fam46c	family with sequence similarity 46, member C	protein_coding	1.03	0.0266	FALSE	4.18	8.8	5	215	551	74645	chr3	-	100468057	100489192
	Pabpc1	poly(A) binding protein, cytoplasmic 1	protein_coding	1.02	0.0381	FALSE	5.59	11.5	4.59	151	425	18458	chr15	-	36595658	36608973
	Pfkfb3	6-phosphofructo-2-kinase/fructose-2,6-biphosphatase 3	protein_coding	1.01	0.0154	FALSE	2.92	6.13	4.77	158	545	170768	chr2	-	11462424	11554071
	Tns3	tensin 3	protein_coding	1	0.0186	FALSE	3.56	6.19	5.46	302	1000	319939	chr11	-	8431652	8664750
	Cd33	CD33 antigen	protein_coding	-1	0.000352	FALSE	54.9	28.1	7.06	1570	1180	12489	chr7	-	43527456	43533602
	Elmo1	engulfment and cell motility 1	protein_coding	-1	0.0032	FALSE	19.7	9.03	6.45	1210	779	140580	chr13	+	20090228	20608353
	Rapgef5	Rap guanine nucleotide exchange factor (GEF) 5	protein_coding	-1	0.0429	FALSE	7.09	3.45	5.03	346	312	217944	chr12	+	117516479	117759737
	Gabbr1	gamma-aminobutyric acid (GABA) B receptor, 1	protein_coding	-1.04	0.0397	FALSE	7.14	3.42	4.48	204	178	54393	chr17	+	37045966	37074305
	Pmepa1	prostate transmembrane protein, androgen induced 1	protein_coding	-1.05	0.00367	FALSE	12.2	6.03	5.77	628	540	65112	chr2	-	173224458	173276533
	Gm3134	predicted gene 3134	ncRNA	-1.06	0.00367	FALSE	14.7	7.34	6.53	1040	870	100041089	chr8	+	89033405	89069186
	LOC102636827	collagen alpha-1(III) chain-like	protein_coding	-1.06	0.016	FALSE	13.1	5.32	5.45	489	332	102636827	chr8	-	108700523	108715114
	Gm4524	predicted gene 4524	unknown	-1.07	0.013	FALSE	12.2	5.39	5.86	771	442	100043571	chr16	+	25942079	25960356
	Slc25a37	solute carrier family 25, member 37	protein_coding	-1.08	0.0126	FALSE	15.5	6.15	5.7	776	399	67712	chr14	-	69241848	69285190
	Nfia	nuclear factor I/A	protein_coding	-1.1	0.0123	FALSE	3.7	1.55	4.66	302	238	18027	chr4	+	97581726	98118876
	Top2b	topoisomerase (DNA) II beta	protein_coding	-1.1	0.0258	FALSE	4.96	2.36	4.31	245	183	21974	chr14	+	16365206	16430787
	C5ar2	complement component 5a receptor 2	protein_coding	-1.1	0.026	FALSE	7.95	4.16	4.73	284	206	319430	chr7	-	16234585	16244154
	Fam102b	family with sequence similarity 102, member B	protein_coding	-1.1	0.0372	FALSE	7.8	3.13	4.62	390	250	329739	chr3	-	108970997	109027607
	Gng2	guanine nucleotide binding protein (G protein), gamma 2	protein_coding	-1.11	0.0401	FALSE	5.72	2.88	4.01	170	142	14702	chr14	-	19872558	19977249
	Cx3cr1	chemokine (C-X3-C motif) receptor 1	protein_coding	-1.12	1.5e-05	FALSE	187	78	8.78	5580	3930	13051	chr9	-	120048683	120068296
	Med12l	mediator complex subunit 12-like	protein_coding	-1.12	0.00496	FALSE	6.92	3.42	5.78	497	452	329650	chr3	+	59005590	59318416
	Fry	furry homolog (Drosophila)	protein_coding	-1.13	0.00848	FALSE	4.37	2.11	5.15	486	297	320365	chr5	+	150118645	150497753
	Fert2	fer (fms/fps related) protein kinase, testis specific 2	protein_coding	-1.16	0.04	FALSE	2.56	1.32	4.39	304	161	14158	chr17	+	63862474	64146519
	Tmem170b	transmembrane protein 170B	protein_coding	-1.16	0.0429	FALSE	3.17	1.72	3.89	187	120	621976	chr13	+	41606216	41641357
	Atxn1	ataxin 1	protein_coding	-1.19	0.029	FALSE	2.43	0.991	4.05	216	146	20238	chr13	-	45549755	45964991
	Gpr34	G protein-coupled receptor 34	protein_coding	-1.19	0.0163	FALSE	13.5	5.96	4.58	352	216	23890	chrX	+	13623437	13640859
	2610008E11Rik	RIKEN cDNA 2610008E11 gene	protein_coding	-1.19	0.0248	FALSE	5.11	2.23	3.84	186	120	72128	chr10	-	79064374	79097600
	Gbp7	guanylate binding protein 7	protein_coding	-1.2	0.0405	FALSE	4.8	2.34	4.23	279	182	229900	chr3	+	142530336	142550151
	Filip1l	filamin A interacting protein 1-like	protein_coding	-1.21	0.00848	FALSE	22.8	9.48	5.95	780	448	78749	chr16	+	57353277	57572804
	Mfap3	microfibrillar-associated protein 3	protein_coding	-1.22	0.0487	FALSE	5.38	2.37	3.96	168	156	216760	chr11	+	57518652	57533817
	Tlr3	toll-like receptor 3	protein_coding	-1.24	0.00829	FALSE	8.48	4.35	5	391	278	142980	chr8	-	45395665	45411395
	Ralgps1	Ral GEF with PH domain and SH3 binding motif 1	protein_coding	-1.25	0.0191	FALSE	5.56	2.86	4.72	436	230	241308	chr2	-	33133419	33371524
	St3gal5	ST3 beta-galactoside alpha-2,3-sialyltransferase 5	protein_coding	-1.26	0.00254	FALSE	20.2	8.51	5.24	569	328	20454	chr6	+	72097552	72154571
	Lrrc3	leucine rich repeat containing 3	protein_coding	-1.26	0.0258	FALSE	7.78	3.31	4.31	298	191	237387	chr10	-	77897575	77902536
	Man1a	mannosidase 1, alpha	protein_coding	-1.3	0.0381	FALSE	3.79	1.46	3.75	188	104	17155	chr10	-	53904785	54076586
	Itga9	integrin alpha 9	protein_coding	-1.32	0.0108	FALSE	3.95	1.58	4.15	228	144	104099	chr9	+	118606709	118901003
	Ccr5	chemokine (C-C motif) receptor 5	protein_coding	-1.32	0.00107	FALSE	18.7	7	5.12	466	312	12774	chr9	+	124121543	124127183
	LOC102640618	uncharacterized LOC102640618	ncRNA	-1.36	0.0123	FALSE	11.3	3.9	5.24	513	260	102640618	chr13	-	101748578	101757318
	Maf	avian musculoaponeurotic fibrosarcoma (v-maf) AS42 oncogene homolog	protein_coding	-1.37	0.000134	FALSE	26.9	10.3	5.91	803	513	17132	chr8	-	115703253	115706894
	Il16	interleukin 16	protein_coding	-1.38	0.0338	FALSE	2.11	0.93	3.14	120	69.5	16170	chr7	-	83643063	83746271
	Ppp2r3a	protein phosphatase 2, regulatory subunit B'', alpha	protein_coding	-1.38	0.033	FALSE	1.52	0.539	3.07	106	60	235542	chr9	-	101104989	101251832
	LOC102632882	collagen alpha-1(XIX) chain-like	protein_coding	-1.39	0.0383	FALSE	10	3	4.29	266	155	102632882	chr15	+	7129128	7133915
	Commd8	COMM domain containing 8	protein_coding	-1.39	0.0189	FALSE	4.82	1.86	3.29	140	88	27784	chr5	-	72157000	72168183
	Ralgps2	Ral GEF with PH domain and SH3 binding motif 2	protein_coding	-1.4	0.00471	FALSE	2.64	0.946	3.98	214	123	78255	chr1	-	156804166	156941508
	LOC102632189	uncharacterized LOC102632189	ncRNA	-1.42	0.00197	FALSE	9.62	3.73	4.28	255	134	102632189	chr8	+	79225905	79233224
	Eef2k	eukaryotic elongation factor-2 kinase	protein_coding	-1.43	0.00107	FALSE	6.68	2.75	4.85	482	254	13631	chr7	+	120842831	120907219
	Lpar6	lysophosphatidic acid receptor 6	protein_coding	-1.45	0.000326	FALSE	25.5	9.51	5.34	575	312	67168	chr14	+	73237891	73240358
	Rhob	ras homolog gene family, member B	protein_coding	-1.47	0.00241	FALSE	13.5	5.56	4.23	264	142	11852	chr12	-	8497758	8499985
	Ivns1abp	influenza virus NS1A binding protein	protein_coding	-1.49	5.28e-09	FALSE	117	43.3	8.66	5370	2830	117198	chr1	+	151343864	151364445
	Hdgfrp3	hepatoma-derived growth factor, related protein 3	protein_coding	-1.5	0.00498	FALSE	5.43	2.13	4.3	294	125	29877	chr7	-	81881256	81934459
	Sox4	SRY (sex determining region Y)-box 4	protein_coding	-1.54	0.00527	FALSE	32.1	8.97	5.76	784	381	20677	chr13	-	28950716	28953682
	Adora3	adenosine A3 receptor	protein_coding	-1.55	0.0271	FALSE	4.96	1.97	3.62	213	106	11542	chr3	+	105870858	105924044
	AA987161	expressed sequence AA987161	protein_coding	-1.56	0.0429	FALSE	2.49	0.833	2.62	70	44.5	100416706	chr13	-	67589439	67609707
	LOC102641106	uncharacterized LOC102641106	ncRNA	-1.57	3.21e-05	FALSE	79.3	26.3	5.88	923	428	102641106	chr19	-	4215838	4257667
	Plxna4	plexin A4	protein_coding	-1.58	0.00135	FALSE	4.66	1.86	5.08	520	266	243743	chr6	-	32144543	32588192
	Cd164	CD164 antigen	protein_coding	-1.59	0.0172	FALSE	7.68	3.39	3.85	244	112	53599	chr10	+	41519500	41531042
	Csmd3	CUB and Sushi multiple domains 3	protein_coding	-1.6	6.55e-09	FALSE	22.1	7.53	7.49	2680	1500	239420	chr15	-	47580633	48792188
	Siglech	sialic acid binding Ig-like lectin H	protein_coding	-1.62	4.92e-09	FALSE	246	73.4	8.59	5520	2770	233274	chr7	+	55768139	55778833
	Etaa1	Ewing tumor-associated antigen 1	protein_coding	-1.63	0.0458	FALSE	2.3	0.767	2.5	95	37.5	68145	chr11	-	17938749	17953875
	P2ry13	purinergic receptor P2Y, G-protein coupled 13	protein_coding	-1.65	0.000191	FALSE	32	9.68	5.42	644	290	74191	chr3	-	59207892	59210882
	Rab39	RAB39, member RAS oncogene family	protein_coding	-1.67	0.0486	FALSE	2.73	0.918	2.21	62.5	27.5	270160	chr9	-	53684110	53706232
	Rhobtb1	Rho-related BTB domain containing 1	protein_coding	-1.67	0.0306	FALSE	2.69	0.778	3.13	151	48.5	69288	chr10	+	69151277	69291791
	Tmem119	transmembrane protein 119	protein_coding	-1.71	0.0022	FALSE	16.8	4.02	4.3	316	130	231633	chr5	-	113793729	113800358
	A630019I02Rik	RIKEN cDNA A630019I02 gene	ncRNA	-1.72	0.0108	FALSE	5.45	1.95	3.09	114	72.5	408254	chr13	+	93094833	93098968
	Myo18b	myosin XVIIIb	protein_coding	-1.72	0.00765	FALSE	3.28	1.35	4.16	192	118	74376	chr5	-	112688876	112896461
	Jrkl	Jrk-like	protein_coding	-1.74	0.0166	FALSE	4.92	1.68	2.96	112	47	77532	chr9	-	13242790	13245741
	Myo1b	myosin IB	protein_coding	-1.75	0.0104	FALSE	2.15	0.615	2.86	126	45.5	17912	chr1	-	51749758	51915978
	LOC102634332	uncharacterized LOC102634332	ncRNA	-1.77	0.0126	FALSE	13.8	3.81	3.67	172	89	102634332	chr3	-	87375564	87378452
	LOC102637893	uncharacterized LOC102637893	ncRNA	-1.81	0.00851	FALSE	8.8	3.6	3.75	180	106	102637893	chr14	-	102818164	102834758
	Ggta1	glycoprotein galactosyltransferase alpha 1, 3	protein_coding	-1.81	0.00851	FALSE	3.23	1.07	3.16	122	58	14594	chr2	-	35400179	35464381
	Cdk5r1	cyclin-dependent kinase 5, regulatory subunit 1 (p35)	protein_coding	-1.82	0.0186	FALSE	3.67	1.02	2.93	112	57	12569	chr11	+	80477046	80481179
	Setbp1	SET binding protein 1	protein_coding	-1.83	0.0266	FALSE	1.09	0.233	2.4	83.5	29.5	240427	chr18	-	78750378	79109391
	Camk2n1	calcium/calmodulin-dependent protein kinase II inhibitor 1	protein_coding	-1.86	0.0486	FALSE	2.03	0.588	2.18	82	31.5	66259	chr4	+	138455148	138460126
	I830077J02Rik	RIKEN cDNA I830077J02 gene	protein_coding	-1.88	0.000733	FALSE	22.3	5.03	3.88	236	94.5	433638	chr3	-	105925851	105932783
	Tspan13	tetraspanin 13	protein_coding	-1.9	0.0389	FALSE	4.89	1.12	2.09	70.5	29.5	66109	chr12	-	36014555	36042478
	Cers4	ceramide synthase 4	protein_coding	-1.9	0.031	FALSE	3.3	0.577	2.69	121	37	67260	chr8	+	4492986	4526079
	Cysltr1	cysteinyl leukotriene receptor 1	protein_coding	-1.93	0.0389	FALSE	1.8	0.396	1.6	45.5	23.5	58861	chrX	-	106575778	106603720
	Ogfrl1	opioid growth factor receptor-like 1	protein_coding	-1.95	0.000573	FALSE	13.5	3.67	4.75	402	220	70155	chr1	-	23366424	23383210
	Ceacam1	carcinoembryonic antigen-related cell adhesion molecule 1	protein_coding	-2	0.00557	FALSE	3.51	0.776	2.67	118	30.5	26365	chr7	-	25461702	25477625
	Afmid	arylformamidase	protein_coding	-2	0.0377	FALSE	2.11	0.378	2.15	82	19	71562	chr11	+	117825919	117839908
	Ccdc15	coiled-coil domain containing 15	protein_coding	-2.04	0.0322	FALSE	0.768	0.199	1.92	62	28.5	245902	chr9	-	37272030	37350238
	Col6a3	collagen, type VI, alpha 3	protein_coding	-2.07	0.0195	FALSE	0.993	0.179	2.45	112	27	12835	chr1	-	90766860	90843971
	P2ry12	purinergic receptor P2Y, G-protein coupled 12	protein_coding	-2.1	3.16e-07	FALSE	67.9	12.6	6.38	1440	497	70839	chr3	-	59216271	59263012
	Khdrbs3	KH domain containing, RNA binding, signal transduction associated 3	protein_coding	-2.13	0.0376	FALSE	2.26	0.601	1.51	48	20.5	13992	chr15	+	68928409	69101163
	Cmya5	cardiomyopathy associated 5	protein_coding	-2.13	1.34e-05	FALSE	3.5	0.813	4.46	340	157	76469	chr13	-	93040713	93144724
	LOC102643173	uncharacterized LOC102643173	ncRNA	-2.18	0.0237	FALSE	5.66	1.31	1.63	70	18.5	102643173	chr12	+	36014417	36015460
	Abcb4	ATP-binding cassette, sub-family B (MDR/TAP), member 4	protein_coding	-2.18	0.0348	FALSE	1.33	0.32	1.46	52	15	18670	chr5	+	8893598	8959226
	Pde4d	phosphodiesterase 4D, cAMP specific	protein_coding	-2.19	0.0102	FALSE	0.923	0.27	2.79	118	48	238871	chr13	+	108654177	109955969
	Rnasel	ribonuclease L (2', 5'-oligoisoadenylate synthetase-dependent)	protein_coding	-2.22	0.00102	FALSE	2.56	0.65	3	162	42	24014	chr1	+	153749426	153764221
	LOC102642643	uncharacterized LOC102642643	ncRNA	-2.27	0.00126	FALSE	2.15	0.413	3.17	157	53	102642643	chr16	+	57558684	57567786
	Upk1b	uroplakin 1B	protein_coding	-2.27	0.00367	FALSE	8.51	1.78	3.07	193	53	22268	chr16	-	38773182	38800351
	LOC102637577	uncharacterized LOC102637577	protein_coding	-2.31	0.0337	FALSE	0.468	0.09	2.16	106	14	102637577	chr4	-	97675798	97783073
	LOC102635769	uncharacterized LOC102635769	ncRNA	-2.38	0.031	FALSE	5.45	1.25	1.98	59.5	22.5	102635769	chr8	+	104631399	104635841
	Slc2a5	solute carrier family 2 (facilitated glucose transporter), member 5	protein_coding	-2.39	0.000352	FALSE	5.11	1.2	3.02	155	39	56485	chr4	+	150119276	150144168
	Nhsl2	NHS-like 2	protein_coding	-2.41	0.00198	FALSE	0.715	0.129	2.5	102	27.5	100042480	chrX	+	101849385	102092055
	Lbr	lamin B receptor	protein_coding	-2.5	0.0189	FALSE	2.02	0.27	1.57	76.5	15	98386	chr1	-	181815315	181842401
	Slco4a1	solute carrier organic anion transporter family, member 4a1	protein_coding	-2.51	0.0445	FALSE	1.2	0.153	0.939	37.5	8.5	108115	chr2	+	180456226	180474853
	Crybb1	crystallin, beta B1	protein_coding	-2.52	0.00202	FALSE	6.6	1.08	2.64	137	32	12960	chr5	+	112254474	112269582
	Cmpk1	cytidine monophosphate (UMP-CMP) kinase 1	protein_coding	-2.56	0.0402	FALSE	2.17	0.619	0.999	29.5	13.5	66588	chr4	-	114960613	114987228
	LOC102636542	uncharacterized LOC102636542	ncRNA	-2.61	0.0195	FALSE	3.51	0.622	1.09	45	10.5	102636542	chr8	-	105682380	105686220
	Nid2	nidogen 2	protein_coding	-2.64	0.0335	FALSE	1.16	0.205	0.937	46	13.5	18074	chr14	+	19751257	19811787
	Fgf11	fibroblast growth factor 11	protein_coding	-2.66	0.0254	FALSE	1.36	0.4	1.46	37	17	14166	chr11	-	69796068	69802938
	LOC102634552	uncharacterized LOC102634552	ncRNA	-2.76	0.0456	FALSE	0.593	0.0726	0.268	22.5	6	102634552	chr17	-	90801467	90823586
	Filip1	filamin A interacting protein 1	protein_coding	-2.76	0.0339	FALSE	0.919	0.186	0.939	43.5	12.5	70598	chr9	-	79805016	79978060
	AK129341	cDNA sequence AK129341	protein_coding	-2.86	0.0132	FALSE	1.19	0.178	1.86	96.5	24.5	234915	chr9	-	8076633	8134484
	Ecscr	endothelial cell surface expressed chemotaxis and apoptosis regulator	protein_coding	-2.92	6.44e-06	FALSE	32	3.97	3.94	424	72	68545	chr18	-	35713086	35722737
	LOC102640935	uncharacterized LOC102640935	protein_coding	-2.96	0.00868	FALSE	307	18	6.34	2510	310	102640935	chr17	-	13590284	13591606
	LOC102636589	high mobility group nucleosome-binding domain-containing protein 5-like	protein_coding	-3	0.0429	FALSE	5.36	0.378	0.552	40.5	4	102636589	chr16	-	14037902	14039009
	LOC102641797	uncharacterized LOC102641797	ncRNA	-3	0.0436	FALSE	0.588	0.0957	0.0521	18	5.5	102641797	chr15	+	30573030	30578357
	Tlr5	toll-like receptor 5	protein_coding	-3.06	0.00848	FALSE	3.17	0.311	1.41	65.5	11.5	53791	chr1	+	182954788	182976044
	Ggt5	gamma-glutamyltransferase 5	protein_coding	-3.11	0.0344	FALSE	1.15	0.243	0.604	38	13.5	23887	chr10	+	75589327	75616968
	Tspan18	tetraspanin 18	protein_coding	-3.11	1.43e-05	FALSE	8.54	1.04	3.66	296	56	241556	chr2	-	93201760	93334554
	BC022960	cDNA sequence BC022960	protein_coding	-3.12	0.0137	FALSE	2.19	0.156	0.69	44.5	4.5	237246	chrX	+	169361063	169370141
	Bank1	B cell scaffold protein with ankyrin repeats 1	protein_coding	-3.12	5.62e-05	FALSE	11.4	1.55	3.78	355	85	242248	chr3	-	136053363	136326141
	Ppp2r2b	protein phosphatase 2, regulatory subunit B, beta	protein_coding	-3.17	0.0342	FALSE	0.504	0.0367	0.057	29	3	72930	chr18	-	42645221	43059471
	Ccdc162	coiled-coil domain containing 162	protein_coding	-3.29	0.0254	FALSE	0.413	0.0851	0.233	25.5	5.5	75973	chr10	-	41538844	41716516
	LOC102639903	uncharacterized LOC102639903	ncRNA	-3.3	0.0487	FALSE	12.3	0.942	-0.259	22	3.5	102639903	chr14	+	4623909	4624428
	LOC102638760	uncharacterized LOC102638760	ncRNA	-3.32	0.000829	FALSE	13.6	1.48	2.08	117	21	102638760	chr14	+	61817816	61822361
	Tmem44	transmembrane protein 44	protein_coding	-3.35	0.0067	FALSE	0.938	0.0985	1.01	51	12.5	224090	chr16	-	30511855	30550904
	Gm5464	predicted gene 5464	protein_coding	-3.35	0.0351	FALSE	1.41	0.301	0.0643	24.5	10	432870	chr14	+	66868850	66871005
	LOC102639976	uncharacterized LOC102639976	ncRNA	-3.42	0.0347	FALSE	7.17	0.49	-0.138	23	3.5	102639976	chr14	-	4623855	4624424
	Rbbp9	retinoblastoma binding protein 9	protein_coding	-3.53	0.0229	FALSE	0.995	0.043	-0.453	19.5	1	26450	chr2	-	144542265	144550859
	4930432E11Rik	RIKEN cDNA 4930432E11 gene	unknown	-3.68	0.0348	FALSE	0.763	0.0667	0.39	38	4	243900	chr7	+	29556615	29577115
	Cryba4	crystallin, beta A4	protein_coding	-3.77	0.0212	FALSE	2.27	0.131	0.11	40	2.5	12959	chr5	-	112246492	112263560
	Il7r	interleukin 7 receptor	protein_coding	-3.79	0.00367	FALSE	5.24	0.581	2.07	142	21.5	16197	chr15	-	9506159	9529876
	Nhs	Nance-Horan syndrome (human)	protein_coding	-3.91	0.0228	FALSE	0.251	0.0188	-0.422	25	2.5	195727	chrX	-	161833290	162160890
	LOC102633740	uncharacterized LOC102633740	ncRNA	-3.95	0.0482	FALSE	1.14	0.0227	-0.762	19.5	0.5	102633740	chr1	-	159977244	160003741
	LOC102640791	uncharacterized LOC102640791	ncRNA	-3.96	0.0159	FALSE	2.89	0.169	0.449	60.5	4.5	102640791	chr19	+	32934305	32938779
	Gpr165	G protein-coupled receptor 165	protein_coding	-4.01	0.0463	FALSE	1.76	0.0335	-0.252	53.5	1.5	76206	chrX	+	96713468	96719388
	Sema4b	sema domain, immunoglobulin domain (Ig), transmembrane domain (TM) and short cytoplasmic domain, (semaphorin) 4B	protein_coding	-4.04	0.00134	FALSE	1.33	0.0786	0.48	62.5	5	20352	chr7	+	80186841	80226527
	LOC102637558	uncharacterized LOC102637558	ncRNA	-4.06	0.0499	FALSE	0.467	0	-1.45	10	0	102637558	chr15	+	48792668	48796879
	Loxhd1	lipoxygenase homology domains 1	protein_coding	-4.17	0.0351	FALSE	0.925	0.0227	0.299	57	2.5	240411	chr18	+	77281949	77442932
	LOC102632285	WD repeat-containing protein 87-like	protein_coding	-4.28	0.00644	FALSE	11.6	1.56	3.39	398	85.5	102632285	chr7	+	29575898	29582198
	LOC102641166	uncharacterized LOC102641166	ncRNA	-4.46	0.000573	FALSE	570	13.9	3.74	476	24	102641166	chr12	+	3109916	3110030
	LOC102636973	uncharacterized LOC102636973	ncRNA	-4.56	0.0222	FALSE	1.39	0	-1.8	12	0	102636973	chr10	+	96717831	96741380
	Hnmt	histamine N-methyltransferase	protein_coding	-4.59	0.0112	FALSE	1.26	0	-0.878	17	0	140483	chr2	-	24002911	24049761
	Asb15	ankyrin repeat and SOCS box-containing 15	protein_coding	-4.71	0.0413	FALSE	1.92	0.0743	0.215	47	3.5	78910	chr6	+	24528144	24573164
	4932431P20Rik	RIKEN cDNA 4932431P20 gene	unknown	-5.01	0.00102	FALSE	5.22	0.0748	2.63	340	10	114675	chr7	+	29519181	29537864
	LOC102642326	septin and tuftelin-interacting protein 1 homolog	protein_coding	-5.03	0.00471	FALSE	115	2.17	0.912	114	4.5	102642326	chr7	+	42748111	42748671
