# Supplementary material for: Microglial NF-κB drives tau spreading and toxicity in a mouse model of tauopathy
Source: Nat Commun. 2022 Apr 12;13:1969. doi: 10.1038/s41467-022-29552-6 (PMC9005658; doi:10.1038/s41467-022-29552-6)
Supplement: Supplementary file 23 — Source data [file 41467_2022_29552_MOESM23_ESM.xlsx]

## Sheet: Figure 1
Figure 1d
		Relative EGFP intensity (%)
	Replicate	PBS	K18/PL	FL_WT	LPS
	Exp_1	93.6056	504.571	523.123	405.178
		119.525	482.686	616.65	388.165
		126.456	361.648	594.264	444.634
		60.4143	392.987	674.077	421.485
		67.8294	322.244	571.489	527.327
		88.6999		559.431
				455.418
				551.805
	Exp_2	97.8427	280.388	428.33	366.896
		57.2799	282.252	395.024	369.376
		149.084	316.646	393.247	361.727
		70.6562	325.821	386.235	333.47
		119.124	230.616	320.73	382.471
		106.014	328.38	328.323	322.349
	Exp_3	106.792	206.528	298.913	454.673
		94.6854	300.417	382.71	510.072
		108.1	316.053	413.123	492.777
		103.113	288.403	405.86	537.232
		92.9627	256.999	384.65	512.812
		94.347	245.84	472.481	505
			278.71	457.374	544.051
			244.018	402.992	508.219
	STATA mixed model	P Value
	PBS vs. K18/PL	<0.001
	PBS vs. FL_WT	<0.001
	PBS vs. LPS	<0.001

## Sheet: Supplementary Fig. 1
Figure S1 b
		Relative EGFP intensity (%)
	Replicate	control	WT tau	P301L tau	LPS
	Exp_1	184.15	792.11	1072.42	948.751
		197.444	931.841	1162.42	958.326
		52.0696	726.621	1262.46	1016.92
		68.7663	994.501	1086.56	1119.89
		32.6381			996.79
		82.8405			1052.15
		82.0914			1076.78
					1171.35
	Exp_2	65.7041	1558.01	1325.15	764.169
		156.756	672.989	1558.32	1094.57
		94.4882	947.463	1381.77	540.985
		41.127	557.906	776.32	831.315
		123.438			1003.75
		99.8889			1004.68
		118.598			850.749
					1259.2
	STATA mixed model	P Value
	control vs. WT tau	<0.001
	control vs. P301L tau	<0.001
	control vs. LPS	<0.001

## Sheet: Figure 2
Figure 2b
		Relative Ikbkb mRNA(%)
	Replicate	Ikbkb+/+	Ikbkb CA
	1	96.5404	529.85
	2	103.46	477.336
Figure 2g
		Relative Ikbkb mRNA(%)
	Replicate	Ikbkb+/+	Ikbkb -/-
	1	109.514	1.99803
	2	97.868	13.9299
	3	92.6184	4.99035
	two-tailed t-test	P Value
	Ikbkb+/+ vs Ikbkb -/-	0.0001

## Sheet: Figure 3
Figure 3a					Figure 3e
		Relative tau (%)					6h Relative tau (%)				24h Relative tau (%)
	Replicate	Ikbkb+/+	Ikbkb -/-			Replicate	Ikbkb+/+	Ikbkb -/-		Replicate	Ikbkb+/+	Ikbkb -/-
	Exp 1	102.667	158.186			Exp_1	39.3204	57.9748		Exp_1	15.8636	33.3895
		99.5989	151.634				34.9525	69.7799			14.5706	28.2326
		97.734	141.247				36.1679	80.2233			16.2443	37.7969
	Exp 2	104.649	169.636				37.836	56.1416			22.0679	39.8221
		91.0987	185.415			Exp_2	45.2448	54.8154			18.5588	29.3304
		104.252	184.903				40.3901	54.5848			17.9863	28.0546
	Exp 3	101.799	156.344				38.57	58.1062		Exp_2	12.6958	41.6425
		97.4408	142.53				54.7764	73.8057			4.31369	38.4418
		100.76	145.307				46.2297	68.0812			7.77369	47.3291
							56.5764	82.4705			8.14999	43.2501
	STATA mixed model	P Value						76.7809		Exp_3	23.9741	28.0658
	Ikbkb+/+ vs. Ikbkb-/-	<0.001						76.8738			19.347	41.7378
						Exp_3	44.9268	54.8855			24.0016	28.8355
Figure 3b							39.7415	58.4986			28.0547	35.3121
		Relative tau (%)					32.8257	57.0443
	Replicate	Ikbkb+/+	Ikbkb CA				42.3834	48.9713
	Exp 1	98.7191	66.5858				38.2084	58.5026
		102.976	65.7171				38.9477	53.7336
		98.305	73.1815					38.5423
	Exp 2	92.9458	67.7317					45.3162
		93.0222	63.681
		114.032	75.6075			STATA mixed model	P Value			STATA mixed model	P Value
	Exp 3	90.7738	69.4753			Ikbkb+/+ vs. Ikbkb-/-	<0.001			Ikbkb+/+ vs. Ikbkb-/-	<0.001
		94.026	64.7437
		115.2	66.1958		Figure 3g
							6h Relative tau (%)				24h Relative tau (%)
	STATA mixed model	P Value				Replicate	IkbkbWT	Ikbkb CA		Replicate	IkbkbWT	Ikbkb CA
	Ikbkb+/+ vs. Ikbkb CA	<0.001				Exp_1	60.8836	47.2185		Exp_1	28.8314	42.1357
							57.2227	43.7901			29.0458	25.8451
							59.0776	41.8363			39.0527	27.0456
							47.1389	39.1452			31.6643	20.7139
							41.0246	39.9524			28.3914	26.3193
							41.1719	31.1651			24.8686	25.235
						Exp_2	51.191	34.0196		Exp_2	33.3147	27.8152
							46.1515	25.2998			37.3374	34.5427
							59.0846	29.4326			30.2015	30.2485
							51.0243	24.4606			28.0547	24.8072
						Exp_3	95.251	81.4199		Exp_3	52.4756	42.4182
							86.8522	67.8506			66.0626	31.8363
							67.0707	59.5395			61.2167	38.8486
							90.2782	80.288			55.6089	28.6373
						STATA mixed model	P Value			STATA mixed model	P Value
						Ikbkb+/+ vs. Ikbkb CA	<0.001			Ikbkb+/+ vs. Ikbkb cA	0.002
	Fig 3k	Cellular tau (% of loaded tau)	CM tau (% of loaded tau)		Fig3m		% of cells with aggregation			Fig 3n	medium ptau/total ptau (%DMSO)			Fig 3o	intracellular ptau/total ptau (%DMSO)
		16.9543	14.5698			Field #	control_CM	AD-tau_CM			DMSO	TPCA-1			DMSO	TPCA-1
		24.9453	30.8017			1	0	4.69136			0.956662	0.965738			0.753805	1.11875
		19.56	19.5099			2	0	7.26073			1.03147	0.899253			1.1091	1.2964
		28.5066	27.0015			3	0	0.625978			1.03713	0.892652			0.869661	1.27709
						4	0	0.642055			0.975174	0.916787			1.26743	0.919866
		two-tailed t-test	P Value			5		2.73312
		Cellular vs CM	0.9184			6		0.777605			two-tailed t-test	P Value			two-tailed t-test	P Value
						7		0.617284			DMSO vs TPCA-1	0.0203			DMSO vs TPCA-1	0.3321
						8		1.45228
						9		2.23048
						10		5.52885
						Two-tailed Mann-Whitney test	P Value
						control_CM vs AD-tau_CM	0.002

## Sheet: Figure 4
Figure 4c									Figure 4h									Figure 4m									Figure 4e
		Cortex % MC1 area				Cortex % MC1 area					Cortex % MC1 area				Cortex % MC1 area					Hippocampous % MC1 area				Hippocampous % MC1 area					Relative Ikbkb mRNA(%)
		Control				PLX					Ikbkb+/+; P301S+				Ikbkb-/-; P301S+					IkbkbWT; P301S+				IkbkbCA; P301S+				Replicate	Ikbkb+/+	Ikbkb -/-
	Mouse #	ipsilateral	contralateral		Mouse #	ipsilateral	contralateral			Mouse #	ipsilateral	contralateral		Mouse #	ipsilateral	contralateral			Mouse #	ipsilateral	contralateral		Mouse #	ipsilateral	contralateral			1	103.878	13.8158
	1	0.13123	0.05119		7	0.03746	0.01431			1	0.439444	0.129338		4	0.138059	0.1183			8	1.493	0.155		3	3.156	1.006			2	92.9709	15.7895
	1	0.2848	0.09268		7	0.06536	0.03345			1	0.84456	0.289867		4	0.240841	0.157191			8	1.584	0.114		3	2.294	0.713			3	103.151	11.946
	1	0.18264	0.04841		7	0.43162	0.08464			1	1.01296	0.467856		4	0.102622	0.0937157			8	1.665	0.114		3	2.544	0.356			4		10.8033
	1	0.9229	0.097		7	0.64742	0.07695			1	1.37742	0.552241		4	0.236671	0.126227			8	1.544	0.101		3	1.644	0.169			5		11.7382
	1	1.33561	0.16825		7	0.39365	0.3443			1	1.37893	0.543067		4	0.277073	0.206626			8	0.814	0.073		3	3.029	0.136
	1	1.06366	0.3233		7	0.40863	0.38614			2	0.195738	0.0566261		7	0.0691259	0.0663857			8	1.172	0.173		3	2.304	0.189			two-tailed t-test	P Value
	2	0.1363	0.05216		8	0.38625	0.10033			2	0.480594	0.196931		7	0.145442	0.0843377			8	1.007	0.076		3	1.229	0.181			Ikbkb+/+ vs Ikbkb -/-	<0.0001
	2	0.24299	0.16435		8	1.04526	0.1826			2	0.440191	0.236728		7	0.216648	0.133057			8	1.453	0.109		4	1.661	1.991
	2	0.65364	0.10742		8	0.35491	0.18202			2	0.573585	0.193989		7	0.194016	0.131677			15	1.491	0.463		4	5.302	1.337		Figure 4j
	2	0.37973	0.09635		8	0.53475	0.25075			2	0.446468	0.208558		7	0.209847	0.0898978			15	1.764	0.342		4	5.299	1.498				Relative Ikbkb mRNA(%)
	2	0.62653	0.1064		8	0.56874	0.2131			10	0.0976174	0.0795072		18	0.419653	0.0301369			15	1.872	0.197		4	3.667	1.076			Replicate	IkbkbWT	Ikbkb CA
	2	1.64181	0.20015		8	0.7946	0.26667			10	0.39748	0.0830882		18	0.520885	0.0858929			15	2.295	0.2		4	2.136	0.964			1	93.8155	268.701
	3	0.14761	0.18585		9	0.15057	0.13382			10	0.564355	0.186002		18	0.555015	0.16301			15	1.926	0.216		4	2.811	1.042			2	112.202	326.682
	3	0.6973	0.21395		9	0.22327	0.17783			10	0.583535	0.125989		18	0.416097	0.186989			15	1.928	0.166		4	2.823	1.134			3	93.9824	366.189
	3	1.84196	0.2892		9	0.91749	0.44253			10	0.753118	0.208776		18	0.489287	0.245282			15	2.542	0.269		4	2.849	0.961			4		357.966
	3	0.77684	0.82048		9	1.36031	0.49132			16	0.0388614	0.024506		19	0.0306419	0.0234678			15	1.205	0.24		4	2.258	1.246
	3	2.2694	1.33154		9	0.5547	0.40896			16	0.210657	0.0295599		19	0.425193	0.078997			18	1.628	0.209		7	2.536	0.407			one-tailed Mann-Whitney test	P Value
	3	1.53925	1.1537		9	0.49631	0.33157			16	0.411395	0.0733997		19	0.0653199	0.0572048			18	1.421	0.119		7	2.235	0.708			IkbkbWT vs IkbkbCA	0.0286
	4	0.30097	0.0855		10	0.09518	0.13561			16	0.498428	0.0864499		19	0.495442	0.105513			18	1.419	0.415		7	2.416	0.482
	4	0.29347	0.07904		10	0.20364	0.1002			16	0.511138	0.143459		19	0.753502	0.0214229			18	1.123	0.35		7	2.646	0.423
	4	0.63037	0.14771		10	0.45012	0.34187			14	0.0831411	0.059859		20	0.0258074	0.0445637			18	0.413	0.042		7	1.733	0.248
	4	0.58692	0.15376		10	0.72135	0.40686			14	0.223303	0.0500042		20	0.142194	0.0537343			18	0.657	0.086		7	3.456	0.266
	4	0.89585	0.2345		10	0.66369	0.30406			14	0.417848	0.105312		20	0.117228	0.0437777			18	0.607	0.158		7	3.543	0.315
	4	1.81965	0.57879		10	0.70555	0.35904			14	0.441588	0.225481		20	0.11658	0.0326714			18	0.917	0.337		7	4.551	0.401
	5	1.13275	0.64718		11	0.09901	0.08663			14	0.266263	0.256654		11	0.227308	0.0523067			32	0.8	0.291		9	2.476	1.44
	5	2.047	0.33082		11	0.61902	0.14572			25	0.0112689	0.0562751		11	0.493611	0.14419			32	1.317	0.171		9	1.725	0.961
	5	0.74358	0.40276		11	1.08053	0.12764			25	0.0415511	0.0651719		11	0.457116	0.160765			32	0.851	0.137		9	1.295	0.531
	5	0.37507	0.52792		11	1.06955	0.18392			25	0.0706123	0.0718192		11	0.440352	0.167204			32	0.868	0.163		9	1.193	0.432
	5	0.99497	1.37183		11	0.7786	0.2894			25	0.00805129	0.00707191		11	0.384615	0.158888			32	0.345	0.113		9	0.416	0.05
	5	0.30643	0.32763		11	0.76509	0.42257			25	0.188158	0.139074		12	0.090922	0.0739394			32	1.218	0.068		9	0.459	0.046
	6	1.486	0.72833		12	0.31734	0.11658			45	0.0423224	0.0228248		12	0.0704165	0.0456445			32	1.625	0.184		9	0.855	0.133
	6	0.2411	0.46356		12	0.41852	0.1333			45	0.176412	0.0171628		12	0.137809	0.0330199			32	2.006	0.099		9	1.072	0.332
	6	1.406	1.36135		12	0.96403	0.12286			45	0.0398517	0.012704		12	0.198225	0.0346031			32	0.478	0.08		13	1.254	0.212
	6	1.59609	0.47713		12	0.36677	0.18401			45	0.0703365	0.0225487		12	0.188615	0.0272533			39	1.154	0.199		13	1.15	0.156
	6	0.97241	0.3463		12	0.56556	0.12848			45	0.0385328	0.0374557		13	0.121562	0.0348957			39	1.384	0.137		13	0.933	0.134
	6	0.61004	0.7817		13	0.06165	0.02835			61	0.0292348	0.0108202		13	0.20494	0.0566302			39	0.705	0.224		13	1.303	0.075
					13	0.21188	0.02442			61	0.0281677	0.00954095		13	0.350828	0.211843			39	0.568	0.214		13	0.481	0.047
					13	0.08791	0.03599			61	0.0917716	0.0278432		13	0.383335	0.16878			39	0.247	0.058		13	0.828	0.027
					13	0.61037	0.05561			61	0.517295	0.0602917		13	0.616768	0.173487			39	0.336	0.086		13	1.332	0.06
					13	0.52535	0.06994			61	0.850041	0.0437303		24	0.0145631	0.00524473			39	0.563	0.166		13	0.985	0.123
					13	1.36064	0.1579			65	0.115943	0.0425304		24	0.0390435	0.0113734			39	0.573	0.156		13	0.448	0.259
					14	0.16731	0.10986			65	0.345989	0.0667873		24	0.0963027	0.0351607			40	0.942	0.16		16	1.759	0.495
					14	0.63479	0.24069			65	0.388029	0.0958287		24	0.0595271	0.023328			40	0.47	0.352		16	3.073	0.637
					14	0.43737	0.15063			65	N/A	0.106233		24	0.0309423	0.0165676			40	0.368	0.285		16	2.234	0.308
					14	0.31395	0.24844			65	1.34417	0.125239		26	0.0297156	0.0233637			40	0.294	0.146		16	2.068	0.316
					14	0.33018	0.28907			67	0.221885	0.0437594		26	0.0933612	0.0360114			40	0.146	0.014		16	0.54	0.184
					14	0.1424	0.24365			67	0.389812	0.0618743		26	0.172726	0.0643209			40	0.466	0.069		16	0.373	0.11
										67	0.465297	0.0919122		26	0.156965	0.0447843			40	0.575	0.052		16	0.961	0.222
										67	0.710021	0.0627892		26	0.263121	0.0750363			40	0.436	0.085		16	1.314	0.225
	STATA mixed model	P Value								67	0.93248	0.065541		27	0.0419291	0.00138192			40	0.193	0.011		21	3.126	0.709
	ipsi cont vs ipsi PLX	0.001												27	0.0252875	0.00507635			42	2.961	0.176		21	2.712	0.375
	contra cont vs contra PLX	0.03												27	0.0193546	0.00834385			42	1.248	0.296		21	2.362	0.229
														27	0.0105328	0.0113367			42	0.884	0.103		21	1.512	0.053
														27	0.0147274	0.0226821			42	1.343	0.131		21	1.342	0.102
														42	0.0779004	0.0120548			42	0.402	0.116		21	2.341	0.237
														42	0.189475	0.0376323			42	1.105	0.047		21	3.164	0.244
														42	0.467757	0.101703			42	2.697	0.071		23	2.878	0.959
														42	0.358148	0.0705366			42	2.764	0.079		23	2.185	0.573
														42	0.536895	0.0601738			44	1.247	0.134		23	3.166	0.482
														47	0.0394442	0.0209386			44	1.503	0.214		23	2.629	0.442
														47	0.0106129	0.0291325			44	1.835	0.221		23	1.038	0.287
														47	0.0112692	0.0213595			44	1.379	0.199		23	1.768	0.287
														47	0.0694757	0.029072			44	0.929	0.102		23	3.108	0.304
														47	0.158158	0.0533374			44	1.412	0.138		23	3.908	0.395
														60	0.0476755	0.0199805			44	2.445	0.154		23	1.494	0.225
														60	0.233213	0.0602351			44	2.526	0.171		26	1.76	1.227
														60	0.55063	0.0816201			47	1.013	0.126		26	1.107	0.517
														60	0.588713	0.0387977			47	0.708	0.153		26	1.046	0.402
														60	0.861029	0.0319538			47	1.343	0.185		26	0.811	0.239
														63	0.0711741	0.0186363			47	1.258	0.148		26	0.445	0.099
														63	0.198752	0.0426261			47	0.507	0.118		26	0.867	0.156
														63	0.265898	0.115638			47	1.034	0.118		26	0.298	0.078
														63	0.591098	0.140086			47	1.442	0.109		26	0.686	0.208
														63	0.963319	0.151411			47	1.295	0.188		28	1.152	0.821
																			47	0.362	0.212		28	2.31	0.22
										STATA mixed model	P Value												28	0.714	0.218
										ipsi Ikbkb+/+ vs ipsi Ikbkb-/-	0.006												28	1.113	0.122
										contra Ikbkb+/+ vs contra Ikbkb-/-	0.126												28	2.034	0.152
																							28	2.228	0.169
																							33	0.315	0.295
																							33	0.473	0.113
																							33	0.639	0.055
																							33	0.78	0.064
																							33	0.454	0.052
																							33	0.541	0.47
																							33	0.45	0.018
																							34	1.128	0.465
																							34	1.217	0.193
																							34	1.274	0.073
																							34	1.576	0.085
																							34	0.528	0.079
																							34	0.869	0.05
																							34	1.599	0.088
																							34	2.682	0.099
																							38	1.174	0.254
																							38	0.673	0.136
																							38	0.725	0.091
																							38	1.182	0.096
																							38	0.413	0.046
																							38	0.755	0.031
																							38	1.068	0.04
																							49	0.883	0.349
																							49	0.775	0.181
																							49	0.94	0.121
																							49	1.166	0.094
																							49	0.321	0.033
																							49	0.495	0.024
																							49	0.878	0.026
																							49	1.147	0.079
																				STATA mixed model	P Value
																				ipsi IkbkbWT vs ipsi IkbkbCA	0.018
																				contra IkbkbWT vs contra IkbkbCA	0.052

## Sheet: Supplementary Fig. 4
Figure S4 d						Figure S4 f
		Relative microglia density (%)						Hippocampus AT8+ Cell #				Hippocampus AT8+ Cell #
		Control	PLX					Control				PLX
	1	115.768	17.033				Mouse #	ipsilateral	contralateral		Mouse #	ipsilateral	contralateral
	2	118.517	13.7363				977	30	15		1029	5	3
	3	88.7924	23.7637				977	33	11		1029	10	3
	4	91.872	31.044				977	31	12		1029	10	6
	5	94.2432	17.4451				978	48	29		1031	30	8
	6	90.8071	10.989				978	62	31		1031	43	9
	7		13.4615				978	70	42		1031	37	12
	8		5.63187				984	43	31		1032	28	14
							984	25	14		1032	49	11
	Two-tailed Mann-Whitney test	P Value					984	22	13		1032	30	10
	Control vs PLX	0.0007					985	22	14		1033	33	11
							985	39	12		1033	38	9
							985	51	35		1033	43	8
							987	98	24		1039	30	6
							987	50	25		1039	12	2
							987	65	38		1039	22	4
							998	63	25		1042	35	14
							998	76	29		1042	29	16
							998	65	18		1042	28	10
											1046	16	5
											1046	21	4
											1046	13	11
											1091	29	10
											1091	20	11
											1091	27	7
											1092	24	6
											1092	39	13
											1092	35	14
							STATA mixed model	P Value
							ipsi cont vs ipsi PLX	<0.001
							contra cont vs contra PLX	<0.001

## Sheet: Figure 5
Figure 5b							Figure 5d							Figure 5f,5g											Figure 5h		Latency
		Hippocampus microglia number (mm2)							Cortex microglia number (mm2)						Genotype	mouse #	slice #	microglia ID	Total length (uM)	branch pts						Traing day	Ikbkb+/+													Ikbkb-/-
	Mouse #	Ikbkb+/+	Ikbkb-/-	Ikbkb+/+; P301S+	Ikbkb-/-; P301S+			Mouse #	Ikbkb+/+	Ikbkb-/-	Ikbkb+/+; P301S+	Ikbkb-/-; P301S+			Ikbkb+/+	90	1	100000008	397.546	32						D1	44.2276	21.0711	56.1395	60.0601	60.0601	37.8629	39.3227	35.7191	60.0601	25.8008	55.0885	41.3997	44.8699	60.0601	29.9132	41.5416	55.1552	32.2656	43.8689	43.1348	49.9166	60.0601	52.3357
	1	175.815	181.983	1024.18	259.799			1	175.376	167.376	396.366	167.688			Ikbkb+/+	90	1	100000010	411.387	34						D2	49.7415	12.7461	35.7608	60.0601	32.3824	16.7	33.5085	45.9293	32.5742	46.9553	17.2422	34.351	26.0177	56.5983	20.6623	31.8735	33.8338	40.8492	33.3834	17.0337	16.5916	49.5746	20.9877
	2	198.836	133.084	742.398	350.659			2	188.785	101.603	313.287	195.189			Ikbkb+/+	90	1	100000011	426.201	30						D3	6.38138	30.1468	23.39	55.7391	53.4952	17.359	48.8572	28.3784	46.4798	19.7698	34.1925	48.5486	16.0994	53.7788	18.2266	48.6236	50.3754	11.5032	48.0147	34.6597	7.73274	39.1225	26.7601
	3	126.329	121.105	457.384	372.248			3	120.417	104.433	268.989	219.035			Ikbkb+/+	90	1	100000013	323.724	21						D4	26.3347	21.7301	14.014	44.6029	23.8238	16.3664	16.8836	34.96	40.0734	26.0177	18.7688	20.9126	13.8722	39.5145	15.2402	7.6076	26.9436	15.2486	47.5392	29.6213	23.682	28.3367	34.5346
	4			313.803	328.645			4			235.875	225.267			Ikbkb+/+	90	1	100000017	551.692	36						D5	13.4634	17.0754	11.7534	21.0127	36.9537	5.02168	19.286	18.3183	25.8509	34.8849	8.88388	7.84117	16.1745	34.7597	27.6109	14.5812	30.005	11.5282	20.2619	17.359	22.1138	17.2756	17.9263
	5			314.554	478.392			5			160.717	256.218			Ikbkb+/+	90	1	100000019	288.068	21						D6	5.87254	8.48348	8.61696	9.82649	28.9873	6.81515	7.99966	24.8832	13.622	12.2622	14.014	16.2913	13.8889	23.657	24.0591	7.62429	21.1995	12.4375	21.7968	15.1318	12.9963	9.44278	16.4659
	6			253.05	413.668			6			155.538	245.544			Ikbkb+/+	90	1	100000020	430.499	30
	7			334.434	165.848			7			218.588	173.468			Ikbkb+/+	90	1	100000021	495.028	37						Tukey's multiple comparisons test	Summary	Adjusted P Value
	8			436.752	142.459			8			276.009	118.568			Ikbkb+/+	90	1	100000024	533.521	42						Ikbkb+/+,P301S+ vs. Ikbkb+/+	***	0.0006
	9			397.184	205.086			9			196.41	133.853			Ikbkb+/+	90	1	100000025	428.692	28						Ikbkb+/+,P301S+ vs. Ikbkb-/-	*	0.0279
	10				245.199			10				156.671			Ikbkb+/+	90	1	100000026	465.247	28						Ikbkb+/+,P301S+ vs. Ikbkb-/-, P301S+	*	0.045
	11				231.815			11				108.532			Ikbkb+/+	90	1	100000029	366.382	27
	12				399.824			12				225.198			Ikbkb+/+	90	1	100000034	517.077	42
															Ikbkb+/+	90	1	100000035	380.78	27					Figure 5i		Crossings
															Ikbkb+/+	90	1	100000036	995.452	77						Mouse #	Ikbkb+/+	Ikbkb-/-	Ikbkb+/+; P301S+	Ikbkb-/-; P301S+
															Ikbkb+/+	90	1	100000038	563.8	38						1	4	0	1	3
	Source of Variation	P value						Source of Variation	P value						Ikbkb+/+	90	1	100000039	517.94	33						2	4	5	1	5
	P301S tau	0.0063						P301S tau	0.0136						Ikbkb+/+	90	1	100000040	378.095	25						3	5	5	0	2
	ikbkb	0.2127						ikbkb	0.0852						Ikbkb+/+	90	1	100000043	455.086	38						4	4	3	1	3
															Ikbkb+/+	90	1	100000044	477.504	33						5	1	1	2	3
	Šídák's multiple comparisons test	Adjusted P Value						Šídák's multiple comparisons test	Adjusted P Value						Ikbkb+/+	90	1	100000045	697.205	61						6	3	3	1	2
	ikkß+/+ - ikkß-/-							ikkß+/+ - ikkß-/-							Ikbkb+/+	90	1	100000046	350.954	29						7	3	2	0	1
	P301S-	0.9842						P301S-	0.6971						Ikbkb+/+	90	1	100000048	455.362	41						8	5	1	2	3
	P301S+	0.049						P301S+	0.0534						Ikbkb+/+	90	1	100000049	603.791	50						9	4	1		1
															Ikbkb+/+	90	1	100000050	412.633	36						10	4	6		5
															Ikbkb+/+	90	1	100000056	372.624	29						11	5	3		7
															Ikbkb+/+	90	1	100000057	396.449	32						12	2	2		4
															Ikbkb+/+	90	1	100000059	347.612	26						13	4	4
															Ikbkb+/+	90	1	100000060	525.011	45
															Ikbkb+/+	90	1	100000063	450.823	41						Tukey's multiple comparisons test	Summary	Adjusted P Value
															Ikbkb+/+	90	1	100000065	336.55	23						Ikbkb+/+,P301S+ vs. Ikbkb+/+	**	0.0015
															Ikbkb+/+	90	1	100000068	544.623	38						Ikbkb+/+,P301S+ vs. Ikbkb-/-, P301S+	*	0.0111
															Ikbkb+/+	90	1	100000069	530.85	36
															Ikbkb+/+	90	1	100000070	629.017	50					Figure 5j		Volecity
															Ikbkb+/+	90	1	100000074	297.369	24						Mouse #	Ikbkb+/+	Ikbkb-/-	Ikbkb+/+; P301S+	Ikbkb-/-; P301S+
															Ikbkb+/+	90	1	100000075	521.851	39						1	17.8759	10.8702	20.3279	20.1589
															Ikbkb+/+	90	1	100000077	419.461	32						2	22.947	20.9742	19.5089	17.7032
															Ikbkb+/+	90	1	100000079	455.95	35						3	21.97	22.78	23.2633	20.7744
															Ikbkb+/+	90	1	100000080	467.969	29						4	19.2813	20.9425	18.8578	24.0547
															Ikbkb+/+	90	1	100000081	422.754	33						5	24.5835	22.0945	23.1967	27.4624
															Ikbkb+/+	90	1	100000082	379.343	27						6	23.42	24.3178	20.0833	25.2856
															Ikbkb+/+	90	1	100000083	490.666	38						7	24.7287	16.8652	20.0661	16.0406
															Ikbkb+/+	90	1	100000090	557.57	50						8	21.5686	18.4429	22.4576	25.0911
															Ikbkb+/+	90	1	100000096	479.138	40						9	21.6146	17.0582		17.1622
															Ikbkb+/+	90	1	100000103	562.569	50						10	18.1969	20.3517		22.9656
															Ikbkb+/+	90	1	100000105	592.875	58						11	23.8616	20.1242		23.5228
															Ikbkb+/+	90	1	100000109	580.772	52						12	20.3706	19.6161		21.1138
															Ikbkb+/+	90	1	100000110	881.75	79						13	22.1373	23.9868
															Ikbkb+/+	90	1	100000112	692.416	56
															Ikbkb+/+	90	1	100000113	389.458	37
															Ikbkb+/+	90	1	100000115	357.702	30
															Ikbkb+/+	90	1	100000117	624.133	52
															Ikbkb+/+	90	1	100000119	349.738	34
															Ikbkb+/+	90	1	100000122	669.591	58
															Ikbkb+/+	90	1	100000002	676.741	51
															Ikbkb+/+	90	1	100000004	357.269	31
															Ikbkb+/+	90	1	100000007	139.468	9
															Ikbkb+/+	90	1	100000028	463.939	38
															Ikbkb+/+	90	1	100000051	699.224	53
															Ikbkb+/+	90	1	100000058	296.554	16
															Ikbkb+/+	90	2	100000003	226.342	13
															Ikbkb+/+	90	2	100000004	321.088	25
															Ikbkb+/+	90	2	100000005	520.321	38
															Ikbkb+/+	90	2	100000006	616.059	39
															Ikbkb+/+	90	2	100000008	441.927	34
															Ikbkb+/+	90	2	100000010	415.628	34
															Ikbkb+/+	90	2	100000012	380.706	23
															Ikbkb+/+	90	2	100000014	260.032	18
															Ikbkb+/+	90	2	100000015	314.452	22
															Ikbkb+/+	90	2	100000017	542.74	41
															Ikbkb+/+	90	2	100000022	309.512	22
															Ikbkb+/+	90	2	100000023	328.332	27
															Ikbkb+/+	90	2	100000026	529.046	38
															Ikbkb+/+	90	2	100000032	558.658	41
															Ikbkb+/+	90	2	100000034	503.128	40
															Ikbkb+/+	90	2	100000040	337.49	19
															Ikbkb+/+	90	2	100000044	241.88	17
															Ikbkb+/+	90	2	100000046	401.596	39
															Ikbkb+/+	90	2	100000049	437.754	35
															Ikbkb+/+	90	2	100000050	350.894	28
															Ikbkb+/+	90	2	100000052	456.145	36
															Ikbkb+/+	90	2	100000053	735.167	51
															Ikbkb+/+	90	2	100000060	489.123	30
															Ikbkb+/+	90	2	100000061	416.177	31
															Ikbkb+/+	90	2	100000062	287.967	19
															Ikbkb+/+	90	2	100000063	390.031	32
															Ikbkb+/+	90	2	100000065	568.65	48
															Ikbkb+/+	90	2	100000066	325.046	22
															Ikbkb+/+	90	2	100000071	253.225	18
															Ikbkb+/+	90	2	100000072	428.315	30
															Ikbkb+/+	90	2	100000077	266.346	15
															Ikbkb+/+	90	2	100000078	411.325	38
															Ikbkb+/+	90	2	100000084	422.346	32
															Ikbkb+/+	90	2	100000086	221.45	16
															Ikbkb+/+	90	2	100000090	462.056	33
															Ikbkb+/+	90	2	100000092	285.383	18
															Ikbkb+/+	90	2	100000094	537.067	34
															Ikbkb+/+	90	2	100000102	374.204	27
															Ikbkb+/+	90	3	100000002	647.61	51
															Ikbkb+/+	90	3	100000003	487.903	32
															Ikbkb+/+	90	3	100000006	334.991	24
															Ikbkb+/+	90	3	100000007	457.112	36
															Ikbkb+/+	90	3	100000008	411.012	35
															Ikbkb+/+	90	3	100000010	426.362	33
															Ikbkb+/+	90	3	100000014	322.831	21
															Ikbkb+/+	90	3	100000015	542.986	46
															Ikbkb+/+	90	3	100000017	623.063	50
															Ikbkb+/+	90	3	100000018	434.563	31
															Ikbkb+/+	90	3	100000019	243.287	18
															Ikbkb+/+	90	3	100000020	353.668	22
															Ikbkb+/+	90	3	100000021	303.507	21
															Ikbkb+/+	90	3	100000022	243.484	18
															Ikbkb+/+	90	3	100000024	669.323	52
															Ikbkb+/+	90	3	100000025	326.907	23
															Ikbkb+/+	90	3	100000031	575.498	44
															Ikbkb+/+	90	3	100000033	296.858	23
															Ikbkb+/+	90	3	100000036	837.379	60
															Ikbkb+/+	90	3	100000037	400.02	29
															Ikbkb+/+	90	3	100000042	504.018	44
															Ikbkb+/+	90	3	100000043	319.481	28
															Ikbkb+/+	90	3	100000047	447.756	26
															Ikbkb+/+	90	3	100000051	546.304	44
															Ikbkb+/+	90	3	100000052	691.82	49
															Ikbkb+/+	90	3	100000055	583.355	51
															Ikbkb+/+	90	3	100000058	700.794	57
															Ikbkb+/+	90	3	100000059	577.073	44
															Ikbkb+/+	90	3	100000070	274.457	22
															Ikbkb+/+	90	3	100000078	463.576	29
															Ikbkb+/+	90	3	100000081	330.521	25
															Ikbkb+/+	90	3	100000083	558.128	45
															Ikbkb+/+	90	3	100000085	407.855	37
															Ikbkb+/+	90	3	100000086	708.703	58
															Ikbkb+/+	90	3	100000087	292.009	22
															Ikbkb+/+	90	3	100000088	247.367	13
															Ikbkb+/+	90	3	100000089	401.491	30
															Ikbkb+/+	90	3	100000090	244.21	16
															Ikbkb+/+	90	3	100000091	432.111	38
															Ikbkb+/+	90	3	100000092	321.854	24
															Ikbkb+/+	90	3	100000093	416.123	30
															Ikbkb+/+	90	3	100000095	599.35	46
															Ikbkb+/+	90	3	100000099	577.395	42
															Ikbkb+/+	90	3	100000100	262.274	18
															Ikbkb+/+	90	3	100000101	447.007	30
															Ikbkb+/+	90	3	100000103	429.177	34
															Ikbkb+/+	90	3	100000104	547.201	42
															Ikbkb+/+	90	3	100000105	313.143	23
															Ikbkb+/+	90	3	100000106	376.434	25
															Ikbkb+/+	90	3	100000108	421.717	29
															Ikbkb+/+	90	3	100000109	574.072	45
															Ikbkb+/+	90	4	100000001	322.997	19
															Ikbkb+/+	90	4	100000002	252.797	18
															Ikbkb+/+	90	4	100000003	357.508	33
															Ikbkb+/+	90	4	100000004	472.606	36
															Ikbkb+/+	90	4	100000006	614.691	53
															Ikbkb+/+	90	4	100000008	734.22	55
															Ikbkb+/+	90	4	100000013	495.741	34
															Ikbkb+/+	90	4	100000018	881.436	67
															Ikbkb+/+	90	4	100000020	454.669	31
															Ikbkb+/+	90	4	100000021	752.514	58
															Ikbkb+/+	90	4	100000023	532.976	41
															Ikbkb+/+	90	4	100000026	316.952	22
															Ikbkb+/+	90	4	100000027	555.906	52
															Ikbkb+/+	90	4	100000028	265.253	20
															Ikbkb+/+	90	4	100000029	185.285	15
															Ikbkb+/+	90	4	100000034	520.26	45
															Ikbkb+/+	90	4	100000036	670.012	61
															Ikbkb+/+	90	4	100000037	565.562	35
															Ikbkb+/+	90	4	100000041	591.853	40
															Ikbkb+/+	90	4	100000042	413.102	32
															Ikbkb+/+	90	4	100000045	670.933	56
															Ikbkb+/+	90	4	100000046	489.159	43
															Ikbkb+/+	90	4	100000050	480.863	39
															Ikbkb+/+	90	4	100000054	518.354	39
															Ikbkb+/+	90	4	100000057	373.192	28
															Ikbkb+/+	90	4	100000061	377.359	33
															Ikbkb+/+	90	4	100000063	470.257	40
															Ikbkb+/+	90	4	100000064	403.219	34
															Ikbkb+/+	90	4	100000065	583.827	51
															Ikbkb+/+	90	4	100000066	601.006	54
															Ikbkb+/+	90	4	100000067	228.043	17
															Ikbkb+/+	90	4	100000068	213.892	22
															Ikbkb+/+	90	4	100000069	568.438	50
															Ikbkb+/+	90	4	100000071	556.507	51
															Ikbkb+/+	90	4	100000072	513.971	53
															Ikbkb+/+	90	4	100000073	655.513	51
															Ikbkb+/+	90	4	100000074	560.191	45
															Ikbkb+/+	90	4	100000075	432.517	32
															Ikbkb+/+	90	4	100000076	859.703	64
															Ikbkb+/+	90	4	100000077	680.309	61
															Ikbkb+/+	90	4	100000078	625.022	57
															Ikbkb+/+	90	4	100000079	657.309	49
															Ikbkb+/+	90	4	100000082	396.503	36
															Ikbkb+/+	90	4	100000084	797.247	68
															Ikbkb+/+	90	4	100000085	431.233	30
															Ikbkb+/+	90	4	100000086	541.544	39
															Ikbkb+/+	90	4	100000088	324.302	30
															Ikbkb+/+	90	4	100000089	624.384	53
															Ikbkb+/+	109	1	100000001	283.29	21
															Ikbkb+/+	109	1	100000004	491.055	36
															Ikbkb+/+	109	1	100000007	234.906	14
															Ikbkb+/+	109	1	100000008	327.036	27
															Ikbkb+/+	109	1	100000012	152.307	12
															Ikbkb+/+	109	1	100000014	238.25	23
															Ikbkb+/+	109	1	100000017	424.589	38
															Ikbkb+/+	109	1	100000023	230.441	18
															Ikbkb+/+	109	1	100000025	355.839	23
															Ikbkb+/+	109	1	100000026	212.23	18
															Ikbkb+/+	109	1	100000028	732.853	56
															Ikbkb+/+	109	1	100000029	339.496	25
															Ikbkb+/+	109	1	100000030	325.608	24
															Ikbkb+/+	109	1	100000031	396.187	29
															Ikbkb+/+	109	1	100000032	567.451	50
															Ikbkb+/+	109	1	100000034	473.413	31
															Ikbkb+/+	109	1	100000035	444.714	32
															Ikbkb+/+	109	1	100000036	373.869	32
															Ikbkb+/+	109	1	100000037	385.978	35
															Ikbkb+/+	109	1	100000038	605.008	45
															Ikbkb+/+	109	1	100000039	466.685	38
															Ikbkb+/+	109	1	100000040	230.568	17
															Ikbkb+/+	109	1	100000045	615.452	52
															Ikbkb+/+	109	1	100000048	572.724	46
															Ikbkb+/+	109	1	100000049	517.304	37
															Ikbkb+/+	109	1	100000050	481.974	32
															Ikbkb+/+	109	1	100000052	292.148	22
															Ikbkb+/+	109	1	100000054	428.879	33
															Ikbkb+/+	109	1	100000056	269.295	25
															Ikbkb+/+	109	1	100000057	546.025	47
															Ikbkb+/+	109	1	100000058	323.326	31
															Ikbkb+/+	109	1	100000060	569.63	46
															Ikbkb+/+	109	1	100000061	322.685	26
															Ikbkb+/+	109	1	100000071	406.985	35
															Ikbkb+/+	109	1	100000072	451.723	34
															Ikbkb+/+	109	1	100000073	540.509	46
															Ikbkb+/+	109	1	100000075	294.045	18
															Ikbkb+/+	109	1	100000076	312.404	24
															Ikbkb+/+	109	1	100000077	372.71	28
															Ikbkb+/+	109	1	100000078	645.754	58
															Ikbkb+/+	109	1	100000079	406.99	29
															Ikbkb+/+	109	1	100000080	598.717	54
															Ikbkb+/+	109	1	100000083	374.183	34
															Ikbkb+/+	109	1	100000085	475.345	37
															Ikbkb+/+	109	1	100000086	315.986	23
															Ikbkb+/+	109	1	100000087	540.911	40
															Ikbkb+/+	109	1	100000090	375.131	28
															Ikbkb+/+	109	1	100000095	401.67	35
															Ikbkb+/+	109	1	100000098	321.789	24
															Ikbkb+/+	109	1	100000099	298.413	24
															Ikbkb+/+	109	1	100000100	436.831	34
															Ikbkb+/+	109	1	100000102	426.891	36
															Ikbkb+/+	109	1	100000106	312.849	30
															Ikbkb+/+	109	1	100000107	464.514	37
															Ikbkb+/+	109	1	100000108	523.966	44
															Ikbkb+/+	109	1	100000109	419.903	36
															Ikbkb+/+	109	1	100000111	451.432	39
															Ikbkb+/+	109	1	100000112	490.199	42
															Ikbkb+/+	109	1	100000113	388.465	30
															Ikbkb+/+	109	1	100000114	857.271	66
															Ikbkb+/+	109	1	100000115	449.08	29
															Ikbkb+/+	109	1	100000117	276.501	20
															Ikbkb+/+	109	1	100000118	415.871	28
															Ikbkb+/+	109	1	100000119	598.021	39
															Ikbkb+/+	109	1	100000121	584.244	45
															Ikbkb+/+	109	1	100000122	499.149	40
															Ikbkb+/+	109	1	100000124	508.838	49
															Ikbkb+/+	109	1	100000125	642.156	55
															Ikbkb+/+	109	1	100000128	821.278	72
															Ikbkb+/+	109	1	100000130	415.842	29
															Ikbkb+/+	109	1	100000131	331.11	26
															Ikbkb+/+	109	1	100000132	552.287	39
															Ikbkb+/+	109	2	100000003	310.452	21
															Ikbkb+/+	109	2	100000006	379.95	32
															Ikbkb+/+	109	2	100000008	631.912	49
															Ikbkb+/+	109	2	100000009	352.271	26
															Ikbkb+/+	109	2	100000011	400.212	34
															Ikbkb+/+	109	2	100000013	537.526	44
															Ikbkb+/+	109	2	100000014	553.324	48
															Ikbkb+/+	109	2	100000015	637.222	54
															Ikbkb+/+	109	2	100000016	579.04	50
															Ikbkb+/+	109	2	100000020	414.85	22
															Ikbkb+/+	109	2	100000021	286.993	24
															Ikbkb+/+	109	2	100000023	227.825	17
															Ikbkb+/+	109	2	100000025	463.005	37
															Ikbkb+/+	109	2	100000026	709.093	57
															Ikbkb+/+	109	2	100000029	567.609	39
															Ikbkb+/+	109	2	100000030	584.203	47
															Ikbkb+/+	109	2	100000031	819.159	73
															Ikbkb+/+	109	2	100000033	764.323	65
															Ikbkb+/+	109	2	100000034	400.634	31
															Ikbkb+/+	109	2	100000035	527.727	43
															Ikbkb+/+	109	2	100000038	283.394	19
															Ikbkb+/+	109	2	100000039	414.37	28
															Ikbkb+/+	109	2	100000041	357.893	26
															Ikbkb+/+	109	2	100000043	272.101	20
															Ikbkb+/+	109	2	100000044	459.524	40
															Ikbkb+/+	109	2	100000045	382.983	29
															Ikbkb+/+	109	2	100000046	266.976	23
															Ikbkb+/+	109	2	100000049	645.711	56
															Ikbkb+/+	109	2	100000050	661.883	57
															Ikbkb+/+	109	2	100000051	435.152	40
															Ikbkb+/+	109	2	100000052	216.963	16
															Ikbkb+/+	109	2	100000053	548.3	47
															Ikbkb+/+	109	2	100000054	205.361	13
															Ikbkb+/+	109	2	100000058	417.85	34
															Ikbkb+/+	109	2	100000059	431.353	39
															Ikbkb+/+	109	2	100000060	217.061	15
															Ikbkb+/+	109	2	100000061	259.051	20
															Ikbkb+/+	109	2	100000062	320.452	23
															Ikbkb+/+	109	2	100000064	449.751	33
															Ikbkb+/+	109	2	100000066	241.108	22
															Ikbkb+/+	109	2	100000067	369.206	31
															Ikbkb+/+	109	2	100000068	348.081	34
															Ikbkb+/+	109	2	100000069	431.49	28
															Ikbkb+/+	109	2	100000073	533.579	46
															Ikbkb+/+	109	2	100000075	459.92	37
															Ikbkb+/+	109	2	100000077	213.425	12
															Ikbkb+/+	109	2	100000079	290.575	20
															Ikbkb+/+	109	2	100000082	407.505	35
															Ikbkb+/+	109	2	100000084	385.691	30
															Ikbkb+/+	109	2	100000085	384.77	24
															Ikbkb+/+	109	2	100000087	384.141	34
															Ikbkb+/+	109	2	100000088	229.475	15
															Ikbkb+/+	109	2	100000089	442.497	37
															Ikbkb+/+	109	2	100000091	176.324	12
															Ikbkb+/+	109	2	100000093	296.002	20
															Ikbkb+/+	109	2	100000094	332.644	19
															Ikbkb+/+	109	2	100000095	420.582	35
															Ikbkb+/+	109	2	100000096	550.154	45
															Ikbkb+/+	109	3	100000000	434.787	33
															Ikbkb+/+	109	3	100000001	231.252	19
															Ikbkb+/+	109	3	100000004	232.994	16
															Ikbkb+/+	109	3	100000005	211.741	13
															Ikbkb+/+	109	3	100000008	505.799	43
															Ikbkb+/+	109	3	100000011	526.726	42
															Ikbkb+/+	109	3	100000014	300.558	19
															Ikbkb+/+	109	3	100000017	339.234	18
															Ikbkb+/+	109	3	100000018	668.624	49
															Ikbkb+/+	109	3	100000019	349.974	25
															Ikbkb+/+	109	3	100000020	562.033	48
															Ikbkb+/+	109	3	100000023	339.493	32
															Ikbkb+/+	109	3	100000024	506.069	40
															Ikbkb+/+	109	3	100000025	350.3	28
															Ikbkb+/+	109	3	100000026	538.412	46
															Ikbkb+/+	109	3	100000027	229.566	15
															Ikbkb+/+	109	3	100000028	633.514	49
															Ikbkb+/+	109	3	100000029	467.092	28
															Ikbkb+/+	109	3	100000030	339.29	24
															Ikbkb+/+	109	3	100000031	482.828	39
															Ikbkb+/+	109	3	100000032	646.547	54
															Ikbkb+/+	109	3	100000033	251.29	18
															Ikbkb+/+	109	3	100000034	593.108	47
															Ikbkb+/+	109	3	100000035	443.241	30
															Ikbkb+/+	109	3	100000036	629.657	47
															Ikbkb+/+	109	3	100000037	563.088	44
															Ikbkb+/+	109	3	100000039	301.701	21
															Ikbkb+/+	109	3	100000040	548.13	39
															Ikbkb+/+	109	3	100000041	179.289	13
															Ikbkb+/+	109	3	100000042	325.102	30
															Ikbkb+/+	109	3	100000044	474.635	34
															Ikbkb+/+	109	3	100000045	257.613	17
															Ikbkb+/+	109	3	100000046	385.786	24
															Ikbkb+/+	109	3	100000047	317.574	23
															Ikbkb+/+	109	3	100000048	422.988	36
															Ikbkb+/+	109	3	100000051	497.491	41
															Ikbkb+/+	109	3	100000052	398.862	30
															Ikbkb+/+	109	3	100000053	289.376	24
															Ikbkb+/+	109	3	100000054	619.132	48
															Ikbkb+/+	109	3	100000056	410.38	32
															Ikbkb+/+	109	3	100000058	721.661	59
															Ikbkb+/+	109	3	100000059	369.096	21
															Ikbkb+/+	109	3	100000061	405.24	34
															Ikbkb+/+	109	3	100000062	452.742	38
															Ikbkb+/+	109	3	100000067	403.639	37
															Ikbkb+/+	109	3	100000068	331.844	28
															Ikbkb+/+	109	3	100000069	411.049	31
															Ikbkb+/+	109	3	100000070	337.791	25
															Ikbkb+/+	109	3	100000071	418.057	30
															Ikbkb+/+	109	3	100000072	313.321	23
															Ikbkb+/+	109	3	100000073	262.453	20
															Ikbkb+/+	109	3	100000075	386.054	31
															Ikbkb+/+	109	3	100000077	175.25	12
															Ikbkb+/+	109	3	100000078	299.756	21
															Ikbkb+/+	109	3	100000079	314.219	21
															Ikbkb+/+	109	3	100000081	275.978	19
															Ikbkb+/+	109	3	100000082	499.225	36
															Ikbkb+/+	109	3	100000084	338.377	32
															Ikbkb+/+	109	3	100000085	501.791	45
															Ikbkb+/+	109	3	100000086	448.244	36
															Ikbkb+/+	109	3	100000088	358.402	23
															Ikbkb+/+	109	3	100000089	263.387	20
															Ikbkb+/+	109	3	100000090	620.524	57
															Ikbkb+/+	109	3	100000091	346.898	26
															Ikbkb+/+	109	3	100000093	435.43	36
															Ikbkb+/+	109	3	100000094	616.596	48
															Ikbkb+/+	109	3	100000095	350.278	26
															Ikbkb+/+	109	3	100000096	633.673	56
															Ikbkb+/+	109	3	100000098	636.338	53
															Ikbkb+/+	109	3	100000099	399.73	32
															Ikbkb+/+	109	3	100000100	290.117	20
															Ikbkb+/+	109	3	100000101	276.462	17
															Ikbkb+/+	109	3	100000103	145.887	12
															Ikbkb+/+	109	3	100000105	740.259	54
															Ikbkb+/+	109	3	100000106	577.754	46
															Ikbkb+/+	109	4	100000004	748.986	68
															Ikbkb+/+	109	4	100000008	669.813	50
															Ikbkb+/+	109	4	100000013	533.02	47
															Ikbkb+/+	109	4	100000015	734.372	63
															Ikbkb+/+	109	4	100000017	514.583	47
															Ikbkb+/+	109	4	100000018	424.646	30
															Ikbkb+/+	109	4	100000019	545.328	54
															Ikbkb+/+	109	4	100000022	452.842	46
															Ikbkb+/+	109	4	100000023	372.638	32
															Ikbkb+/+	109	4	100000024	476.256	39
															Ikbkb+/+	109	4	100000025	803.843	71
															Ikbkb+/+	109	4	100000027	308.083	20
															Ikbkb+/+	109	4	100000028	391.531	32
															Ikbkb+/+	109	4	100000030	482.302	45
															Ikbkb+/+	109	4	100000034	631.374	53
															Ikbkb+/+	109	4	100000035	698.46	56
															Ikbkb+/+	109	4	100000036	761.474	62
															Ikbkb+/+	109	4	100000038	675.254	53
															Ikbkb+/+	109	4	100000039	707.469	52
															Ikbkb+/+	109	4	100000040	566.979	44
															Ikbkb+/+	109	4	100000041	658.742	52
															Ikbkb+/+	109	4	100000044	394.17	31
															Ikbkb+/+	109	4	100000046	191.081	14
															Ikbkb+/+	109	4	100000051	564.689	45
															Ikbkb+/+	109	4	100000053	537.173	44
															Ikbkb+/+	109	4	100000055	298.995	23
															Ikbkb+/+	109	4	100000056	453.982	41
															Ikbkb+/+	109	4	100000057	209.881	15
															Ikbkb+/+	109	4	100000058	407.698	36
															Ikbkb+/+	109	4	100000060	331.658	26
															Ikbkb+/+	109	4	100000061	216.837	15
															Ikbkb+/+	109	4	100000064	476.052	35
															Ikbkb+/+	109	4	100000065	505.869	40
															Ikbkb+/+	109	4	100000069	512.89	41
															Ikbkb+/+	109	4	100000070	711.692	51
															Ikbkb+/+	109	4	100000071	482.262	38
															Ikbkb+/+	109	4	100000072	507.64	42
															Ikbkb+/+	109	4	100000074	401.05	33
															Ikbkb+/+	109	4	100000076	421.582	31
															Ikbkb+/+	109	4	100000077	613.713	45
															Ikbkb+/+	109	4	100000078	555.513	40
															Ikbkb+/+	109	4	100000080	594.057	50
															Ikbkb+/+	109	4	100000081	627.975	43
															Ikbkb+/+	109	4	100000083	673.062	58
															Ikbkb+/+	109	4	100000084	581.555	47
															Ikbkb+/+	109	4	100000087	529.576	39
															Ikbkb+/+	109	4	100000088	210.531	17
															Ikbkb+/+	109	4	100000089	286.476	24
															Ikbkb+/+	109	4	100000090	501.447	40
															Ikbkb+/+	109	4	100000091	347.736	26
															Ikbkb+/+	109	4	100000092	549.628	43
															Ikbkb+/+	109	4	100000093	163.208	12
															Ikbkb+/+	109	4	100000094	595.675	49
															Ikbkb+/+	109	4	100000095	316.697	21
															Ikbkb+/+	109	4	100000097	372.062	26
															Ikbkb+/+	109	4	100000098	323.053	24
															Ikbkb+/+	109	4	100000103	607.167	46
															Ikbkb+/+	109	4	100000105	522.086	42
															Ikbkb+/+	109	4	100000106	235.053	17
															Ikbkb+/+	109	4	100000107	681.957	51
															Ikbkb+/+	109	4	100000109	380.059	29
															Ikbkb+/+	109	4	100000111	609.525	44
															Ikbkb+/+	109	4	100000113	453.701	38
															Ikbkb+/+	109	4	100000114	677.335	55
															Ikbkb+/+	109	4	100000115	828.295	57
															Ikbkb+/+	109	4	100000119	458.608	34
															Ikbkb+/+	109	4	100000120	366.371	26
															Ikbkb+/+	121	1	100000004	361.711	23
															Ikbkb+/+	121	1	100000005	285.299	17
															Ikbkb+/+	121	1	100000006	296.261	18
															Ikbkb+/+	121	1	100000007	170.007	11
															Ikbkb+/+	121	1	100000011	249.589	14
															Ikbkb+/+	121	1	100000012	299.257	18
															Ikbkb+/+	121	1	100000013	260.751	16
															Ikbkb+/+	121	1	100000014	198.872	12
															Ikbkb+/+	121	1	100000015	337.017	24
															Ikbkb+/+	121	1	100000016	251.293	16
															Ikbkb+/+	121	1	100000017	220.142	12
															Ikbkb+/+	121	1	100000018	464.341	35
															Ikbkb+/+	121	1	100000021	277.651	17
															Ikbkb+/+	121	1	100000022	226.718	12
															Ikbkb+/+	121	1	100000023	214.075	14
															Ikbkb+/+	121	1	100000024	436.836	28
															Ikbkb+/+	121	1	100000025	169.737	11
															Ikbkb+/+	121	1	100000026	249.763	13
															Ikbkb+/+	121	1	100000027	150.039	11
															Ikbkb+/+	121	1	100000030	266.399	8
															Ikbkb+/+	121	1	100000036	289.999	17
															Ikbkb+/+	121	1	100000037	198.447	13
															Ikbkb+/+	121	1	100000038	367.625	26
															Ikbkb+/+	121	1	100000039	394.879	32
															Ikbkb+/+	121	1	100000040	611.733	44
															Ikbkb+/+	121	1	100000041	492.668	32
															Ikbkb+/+	121	1	100000042	450.903	33
															Ikbkb+/+	121	1	100000044	312.739	22
															Ikbkb+/+	121	1	100000045	493.341	38
															Ikbkb+/+	121	1	100000046	146.275	10
															Ikbkb+/+	121	1	100000047	258.455	16
															Ikbkb+/+	121	1	100000048	264.591	22
															Ikbkb+/+	121	1	100000050	352.287	29
															Ikbkb+/+	121	1	100000051	142.202	12
															Ikbkb+/+	121	1	100000052	450.062	32
															Ikbkb+/+	121	1	100000053	357.687	24
															Ikbkb+/+	121	1	100000054	637.367	49
															Ikbkb+/+	121	1	100000055	379.65	26
															Ikbkb+/+	121	1	100000056	213.105	12
															Ikbkb+/+	121	1	100000057	335.334	25
															Ikbkb+/+	121	1	100000058	664.88	53
															Ikbkb+/+	121	1	100000059	163.454	11
															Ikbkb+/+	121	1	100000061	566.692	46
															Ikbkb+/+	121	1	100000062	538.032	43
															Ikbkb+/+	121	1	100000063	202.306	16
															Ikbkb+/+	121	1	100000064	219.671	16
															Ikbkb+/+	121	1	100000065	420.058	36
															Ikbkb+/+	121	1	100000066	146.984	12
															Ikbkb+/+	121	1	100000067	365.036	31
															Ikbkb+/+	121	1	100000069	437.199	35
															Ikbkb+/+	121	1	100000070	626.969	55
															Ikbkb+/+	121	1	100000071	426.03	37
															Ikbkb+/+	121	1	100000072	566.973	43
															Ikbkb+/+	121	1	100000073	338.195	22
															Ikbkb+/+	121	1	100000074	170.13	11
															Ikbkb+/+	121	1	100000076	751.578	60
															Ikbkb+/+	121	1	100000077	499.331	44
															Ikbkb+/+	121	1	100000078	552.906	52
															Ikbkb+/+	121	1	100000079	660.134	43
															Ikbkb+/+	121	1	100000082	543.319	52
															Ikbkb+/+	121	1	100000084	497.307	37
															Ikbkb+/+	121	1	100000085	444.941	34
															Ikbkb+/+	121	1	100000086	544.517	41
															Ikbkb+/+	121	1	100000088	507.98	35
															Ikbkb+/+	121	1	100000089	740.32	59
															Ikbkb+/+	121	1	100000090	581.916	55
															Ikbkb+/+	121	1	100000091	565.642	40
															Ikbkb+/+	121	1	100000093	307.503	24
															Ikbkb+/+	121	1	100000095	397.204	33
															Ikbkb+/+	121	1	100000096	639.366	47
															Ikbkb+/+	121	1	100000098	271.843	17
															Ikbkb+/+	121	1	100000099	222.097	15
															Ikbkb+/+	121	1	100000101	323.08	25
															Ikbkb+/+	121	1	100000102	431.378	41
															Ikbkb+/+	121	1	100000103	520.025	46
															Ikbkb+/+	121	1	100000104	369.238	38
															Ikbkb+/+	121	1	100000105	355.851	22
															Ikbkb+/+	121	1	100000106	403.118	35
															Ikbkb+/+	121	1	100000107	557.588	42
															Ikbkb+/+	121	2	100000000	363.588	20
															Ikbkb+/+	121	2	100000001	263.501	9
															Ikbkb+/+	121	2	100000002	425.836	32
															Ikbkb+/+	121	2	100000003	276.431	18
															Ikbkb+/+	121	2	100000004	384.092	25
															Ikbkb+/+	121	2	100000007	480.534	30
															Ikbkb+/+	121	2	100000008	335.037	18
															Ikbkb+/+	121	2	100000010	286.235	16
															Ikbkb+/+	121	2	100000011	798.344	54
															Ikbkb+/+	121	2	100000013	315.646	17
															Ikbkb+/+	121	2	100000014	305.078	14
															Ikbkb+/+	121	2	100000015	375.55	25
															Ikbkb+/+	121	2	100000017	348.859	21
															Ikbkb+/+	121	2	100000019	313.766	20
															Ikbkb+/+	121	2	100000020	237.906	21
															Ikbkb+/+	121	2	100000023	276.413	17
															Ikbkb+/+	121	2	100000024	216.152	15
															Ikbkb+/+	121	2	100000026	248.392	18
															Ikbkb+/+	121	2	100000028	266.598	16
															Ikbkb+/+	121	2	100000029	221.518	10
															Ikbkb+/+	121	2	100000030	633.255	40
															Ikbkb+/+	121	2	100000032	201.817	14
															Ikbkb+/+	121	2	100000033	192.243	13
															Ikbkb+/+	121	2	100000038	351.279	22
															Ikbkb+/+	121	2	100000039	651.513	43
															Ikbkb+/+	121	2	100000041	248.378	13
															Ikbkb+/+	121	2	100000042	289.104	20
															Ikbkb+/+	121	2	100000043	242.212	15
															Ikbkb+/+	121	2	100000044	454.893	30
															Ikbkb+/+	121	2	100000047	409.281	23
															Ikbkb+/+	121	2	100000049	480.731	34
															Ikbkb+/+	121	2	100000050	248.631	21
															Ikbkb+/+	121	2	100000051	404.228	24
															Ikbkb+/+	121	2	100000052	336.861	24
															Ikbkb+/+	121	2	100000053	254.537	16
															Ikbkb+/+	121	2	100000057	216.354	20
															Ikbkb+/+	121	2	100000058	189.8	13
															Ikbkb+/+	121	2	100000060	374.621	25
															Ikbkb+/+	121	2	100000062	188.489	15
															Ikbkb+/+	121	2	100000066	266.763	20
															Ikbkb+/+	121	2	100000069	311.058	21
															Ikbkb+/+	121	2	100000070	310.037	24
															Ikbkb+/+	121	2	100000072	601.439	44
															Ikbkb+/+	121	2	100000073	258.251	17
															Ikbkb+/+	121	2	100000074	341.594	27
															Ikbkb+/+	121	2	100000075	521.774	34
															Ikbkb+/+	121	2	100000076	566.206	36
															Ikbkb+/+	121	2	100000077	221.066	16
															Ikbkb+/+	121	2	100000078	436.393	30
															Ikbkb+/+	121	2	100000079	268.878	20
															Ikbkb+/+	121	2	100000080	318.361	26
															Ikbkb+/+	121	2	100000081	374.854	23
															Ikbkb+/+	121	2	100000083	599.563	39
															Ikbkb+/+	121	2	100000084	429.22	30
															Ikbkb+/+	121	2	100000085	554.792	41
															Ikbkb+/+	121	2	100000087	208.235	12
															Ikbkb+/+	121	3	100000000	602.768	43
															Ikbkb+/+	121	3	100000004	470.449	35
															Ikbkb+/+	121	3	100000005	302.516	19
															Ikbkb+/+	121	3	100000006	896.16	68
															Ikbkb+/+	121	3	100000008	345.122	23
															Ikbkb+/+	121	3	100000009	527.032	33
															Ikbkb+/+	121	3	100000013	854.845	58
															Ikbkb+/+	121	3	100000018	423.169	28
															Ikbkb+/+	121	3	100000020	474.344	28
															Ikbkb+/+	121	3	100000024	259.02	23
															Ikbkb+/+	121	3	100000026	728.75	58
															Ikbkb+/+	121	3	100000027	240.448	18
															Ikbkb+/+	121	3	100000030	427.414	30
															Ikbkb+/+	121	3	100000032	289.901	21
															Ikbkb+/+	121	3	100000033	477.986	36
															Ikbkb+/+	121	3	100000034	443.809	30
															Ikbkb+/+	121	3	100000035	278.866	22
															Ikbkb+/+	121	3	100000036	377.921	30
															Ikbkb+/+	121	3	100000038	275.046	20
															Ikbkb+/+	121	3	100000039	271.81	19
															Ikbkb+/+	121	3	100000040	610.138	47
															Ikbkb+/+	121	3	100000042	442.157	28
															Ikbkb+/+	121	3	100000045	275.876	23
															Ikbkb+/+	121	3	100000046	364.38	30
															Ikbkb+/+	121	3	100000049	369.513	28
															Ikbkb+/+	121	3	100000051	375.247	30
															Ikbkb+/+	121	3	100000052	521.527	45
															Ikbkb+/+	121	3	100000054	592.502	54
															Ikbkb+/+	121	3	100000055	372.288	27
															Ikbkb+/+	121	3	100000056	370.115	27
															Ikbkb+/+	121	3	100000057	402.658	27
															Ikbkb+/+	121	3	100000060	618.328	49
															Ikbkb+/+	121	3	100000061	221.902	14
															Ikbkb+/+	121	3	100000062	436.308	34
															Ikbkb+/+	121	3	100000069	552.945	44
															Ikbkb+/+	121	3	100000070	300.763	21
															Ikbkb+/+	121	3	100000071	296.866	15
															Ikbkb+/+	121	3	100000075	267.729	21
															Ikbkb+/+	121	3	100000076	633.6	41
															Ikbkb+/+	121	3	100000079	284.733	18
															Ikbkb+/+	121	3	100000080	332.452	25
															Ikbkb+/+	121	3	100000082	407.412	29
															Ikbkb+/+	121	3	100000084	471.366	33
															Ikbkb+/+	121	3	100000085	495.332	35
															Ikbkb+/+	121	3	100000086	578.767	44
															Ikbkb+/+	121	3	100000092	404.54	31
															Ikbkb+/+	121	3	100000093	273.014	24
															Ikbkb+/+	121	3	100000094	503.047	39
															Ikbkb+/+	121	3	100000095	294.292	22
															Ikbkb+/+	121	3	100000096	369.07	31
															Ikbkb+/+	121	3	100000097	618.404	45
															Ikbkb+/+	121	4	100000001	532.368	38
															Ikbkb+/+	121	4	100000003	278.497	20
															Ikbkb+/+	121	4	100000004	295.504	18
															Ikbkb+/+	121	4	100000009	529.811	37
															Ikbkb+/+	121	4	100000012	490.513	46
															Ikbkb+/+	121	4	100000013	653.25	41
															Ikbkb+/+	121	4	100000014	482.823	31
															Ikbkb+/+	121	4	100000015	551.655	37
															Ikbkb+/+	121	4	100000016	409.681	28
															Ikbkb+/+	121	4	100000018	532.204	39
															Ikbkb+/+	121	4	100000021	726.007	55
															Ikbkb+/+	121	4	100000022	579.373	37
															Ikbkb+/+	121	4	100000026	283.321	19
															Ikbkb+/+	121	4	100000027	274.32	30
															Ikbkb+/+	121	4	100000029	238.098	13
															Ikbkb+/+	121	4	100000030	408.771	32
															Ikbkb+/+	121	4	100000032	290.947	24
															Ikbkb+/+	121	4	100000033	597.807	48
															Ikbkb+/+	121	4	100000034	379.113	26
															Ikbkb+/+	121	4	100000036	288.791	20
															Ikbkb+/+	121	4	100000038	265.574	18
															Ikbkb+/+	121	4	100000040	541.307	36
															Ikbkb+/+	121	4	100000041	429.036	27
															Ikbkb+/+	121	4	100000042	463.76	31
															Ikbkb+/+	121	4	100000043	415.69	28
															Ikbkb+/+	121	4	100000044	655.83	42
															Ikbkb+/+	121	4	100000045	219.023	14
															Ikbkb+/+	121	4	100000047	295.175	12
															Ikbkb+/+	121	4	100000051	351.315	20
															Ikbkb+/+	121	4	100000052	275.842	24
															Ikbkb+/+	121	4	100000053	257.888	20
															Ikbkb+/+	121	4	100000054	410.657	34
															Ikbkb+/+	121	4	100000056	373.463	23
															Ikbkb+/+	121	4	100000057	256.908	12
															Ikbkb+/+	121	4	100000060	211.885	14
															Ikbkb+/+	121	4	100000064	468.673	32
															Ikbkb+/+	121	4	100000066	491.48	29
															Ikbkb+/+	121	4	100000068	472.005	35
															Ikbkb+/+	121	4	100000069	384.511	27
															Ikbkb+/+	121	4	100000070	529.511	32
															Ikbkb+/+	121	4	100000071	442.506	28
															Ikbkb+/+	121	4	100000074	281.117	18
															Ikbkb+/+	121	4	100000075	193.151	11
															Ikbkb+/+	121	4	100000077	142.625	8
															Ikbkb+/+	128	1	100000000	361.808	27
															Ikbkb+/+	128	1	100000001	526.253	39
															Ikbkb+/+	128	1	100000002	335.637	23
															Ikbkb+/+	128	1	100000006	479.518	35
															Ikbkb+/+	128	1	100000007	265.501	17
															Ikbkb+/+	128	1	100000010	259.659	20
															Ikbkb+/+	128	1	100000011	315.782	21
															Ikbkb+/+	128	1	100000012	350.024	21
															Ikbkb+/+	128	1	100000015	738.999	57
															Ikbkb+/+	128	1	100000016	304.217	20
															Ikbkb+/+	128	1	100000017	801.981	63
															Ikbkb+/+	128	1	100000019	442.755	32
															Ikbkb+/+	128	1	100000021	422.226	35
															Ikbkb+/+	128	1	100000022	542.336	38
															Ikbkb+/+	128	1	100000023	268.712	14
															Ikbkb+/+	128	1	100000024	320.213	22
															Ikbkb+/+	128	1	100000025	319.587	21
															Ikbkb+/+	128	1	100000026	253.104	20
															Ikbkb+/+	128	1	100000027	426.082	33
															Ikbkb+/+	128	1	100000028	652.765	48
															Ikbkb+/+	128	1	100000030	677.38	52
															Ikbkb+/+	128	1	100000031	352.924	23
															Ikbkb+/+	128	1	100000032	285.848	22
															Ikbkb+/+	128	1	100000034	369.732	28
															Ikbkb+/+	128	1	100000035	417.437	35
															Ikbkb+/+	128	1	100000037	351.127	27
															Ikbkb+/+	128	1	100000038	338.592	24
															Ikbkb+/+	128	1	100000039	508.823	36
															Ikbkb+/+	128	1	100000040	571.568	47
															Ikbkb+/+	128	1	100000041	421.311	29
															Ikbkb+/+	128	1	100000042	388.012	30
															Ikbkb+/+	128	1	100000043	632.942	44
															Ikbkb+/+	128	1	100000044	379.487	31
															Ikbkb+/+	128	1	100000045	307.591	21
															Ikbkb+/+	128	1	100000046	337.756	25
															Ikbkb+/+	128	1	100000048	598.766	42
															Ikbkb+/+	128	1	100000049	494.553	35
															Ikbkb+/+	128	1	100000050	341.265	28
															Ikbkb+/+	128	1	100000052	874.547	55
															Ikbkb+/+	128	1	100000053	311.425	30
															Ikbkb+/+	128	1	100000054	515.312	38
															Ikbkb+/+	128	1	100000056	427.657	28
															Ikbkb+/+	128	1	100000057	655.985	46
															Ikbkb+/+	128	1	100000058	825.807	60
															Ikbkb+/+	128	1	100000060	515.346	38
															Ikbkb+/+	128	1	100000061	409.325	28
															Ikbkb+/+	128	1	100000063	366	24
															Ikbkb+/+	128	1	100000065	303.657	17
															Ikbkb+/+	128	1	100000086	322.811	21
															Ikbkb+/+	128	1	100000089	474.875	29
															Ikbkb+/+	128	1	100000090	422.36	25
															Ikbkb+/+	128	1	100000091	394.437	29
															Ikbkb+/+	128	1	100000094	391.778	29
															Ikbkb+/+	128	1	100000095	249.946	15
															Ikbkb+/+	128	1	100000096	400.706	23
															Ikbkb+/+	128	1	100000097	266.705	14
															Ikbkb+/+	128	1	100000099	433.975	31
															Ikbkb+/+	128	1	100000101	264.198	18
															Ikbkb+/+	128	1	100000106	501.351	43
															Ikbkb+/+	128	1	100000118	273.704	14
															Ikbkb+/+	128	1	100000122	243.095	20
															Ikbkb+/+	128	1	100000123	325.4	23
															Ikbkb+/+	128	1	100000125	426.222	34
															Ikbkb+/+	128	1	100000126	380.95	27
															Ikbkb+/+	128	1	100000128	366.575	27
															Ikbkb+/+	128	2	100000075	478.162	43
															Ikbkb+/+	128	2	100000078	490.026	44
															Ikbkb+/+	128	2	100000080	561.88	46
															Ikbkb+/+	128	2	100000082	356.276	25
															Ikbkb+/+	128	2	100000083	279.691	20
															Ikbkb+/+	128	2	100000085	407.548	29
															Ikbkb+/+	128	2	100000092	259.398	17
															Ikbkb+/+	128	2	100000093	353.865	29
															Ikbkb+/+	128	2	100000095	522.843	40
															Ikbkb+/+	128	2	100000096	264.792	13
															Ikbkb+/+	128	2	100000098	343.233	29
															Ikbkb+/+	128	2	100000099	374.83	21
															Ikbkb+/+	128	2	100000100	276.154	18
															Ikbkb+/+	128	2	100000101	231.643	16
															Ikbkb+/+	128	2	100000105	389.578	23
															Ikbkb+/+	128	2	100000113	319.146	25
															Ikbkb+/+	128	2	100000121	300.022	19
															Ikbkb+/+	128	2	100000122	312.508	23
															Ikbkb+/+	128	2	100000125	335.77	20
															Ikbkb+/+	128	2	100000129	536.687	41
															Ikbkb+/+	128	2	100000131	279.488	17
															Ikbkb+/+	128	2	100000132	255.795	14
															Ikbkb+/+	128	2	100000135	365.436	26
															Ikbkb+/+	128	2	100000137	227.468	16
															Ikbkb+/+	128	2	100000141	324.236	14
															Ikbkb+/+	128	2	100000142	419.24	26
															Ikbkb+/+	128	2	100000144	313.453	18
															Ikbkb+/+	128	2	100000145	270.19	16
															Ikbkb+/+	128	2	100000150	327.501	23
															Ikbkb+/+	128	2	100000151	266.281	15
															Ikbkb+/+	128	2	100000156	272.371	18
															Ikbkb+/+	128	2	100000166	333.206	21
															Ikbkb+/+	128	2	100000167	365.968	28
															Ikbkb+/+	128	2	100000168	327.707	19
															Ikbkb+/+	128	2	100000172	378.312	21
															Ikbkb+/+	128	3	100000004	499.348	35
															Ikbkb+/+	128	3	100000005	449.342	29
															Ikbkb+/+	128	3	100000007	205.942	20
															Ikbkb+/+	128	3	100000012	344.863	26
															Ikbkb+/+	128	3	100000014	389.298	30
															Ikbkb+/+	128	3	100000015	247.736	18
															Ikbkb+/+	128	3	100000016	475.576	27
															Ikbkb+/+	128	3	100000019	454.595	38
															Ikbkb+/+	128	3	100000021	218.718	17
															Ikbkb+/+	128	3	100000023	541.767	39
															Ikbkb+/+	128	3	100000032	376.996	24
															Ikbkb+/+	128	3	100000033	296.75	15
															Ikbkb+/+	128	3	100000035	417.083	28
															Ikbkb+/+	128	3	100000036	308.871	21
															Ikbkb+/+	128	3	100000038	285.527	19
															Ikbkb+/+	128	3	100000040	249.224	15
															Ikbkb+/+	128	3	100000041	375.123	23
															Ikbkb+/+	128	3	100000044	412.775	22
															Ikbkb+/+	128	3	100000045	333.935	20
															Ikbkb+/+	128	3	100000046	248.325	13
															Ikbkb+/+	128	3	100000047	392.513	24
															Ikbkb+/+	128	3	100000049	241.16	12
															Ikbkb+/+	128	3	100000050	412.879	28
															Ikbkb+/+	128	3	100000051	234.178	14
															Ikbkb+/+	128	3	100000053	276.627	15
															Ikbkb+/+	128	3	100000055	222.024	14
															Ikbkb+/+	128	3	100000058	465.813	36
															Ikbkb+/+	128	3	100000060	502.398	34
															Ikbkb+/+	128	3	100000062	802.044	60
															Ikbkb+/+	128	3	100000063	530.827	34
															Ikbkb+/+	128	3	100000068	738.709	53
															Ikbkb+/+	128	3	100000073	294.703	21
															Ikbkb+/+	128	3	100000075	705.408	50
															Ikbkb+/+	128	3	100000079	361.68	24
															Ikbkb+/+	128	3	100000080	379.996	28
															Ikbkb+/+	128	3	100000081	426.299	30
															Ikbkb+/+	128	3	100000082	393.73	34
															Ikbkb+/+	128	4	100000005	531.934	45
															Ikbkb+/+	128	4	100000008	226.128	15
															Ikbkb+/+	128	4	100000009	482.542	40
															Ikbkb+/+	128	4	100000012	326.684	21
															Ikbkb+/+	128	4	100000016	537.277	45
															Ikbkb+/+	128	4	100000017	311.395	22
															Ikbkb+/+	128	4	100000019	467.613	28
															Ikbkb+/+	128	4	100000020	392.422	31
															Ikbkb+/+	128	4	100000022	453.792	31
															Ikbkb+/+	128	4	100000023	595.237	45
															Ikbkb+/+	128	4	100000024	390.144	30
															Ikbkb+/+	128	4	100000025	609.457	38
															Ikbkb+/+	128	4	100000026	419.726	31
															Ikbkb+/+	128	4	100000030	358.509	26
															Ikbkb+/+	128	4	100000031	303.8	23
															Ikbkb+/+	128	4	100000033	368.522	30
															Ikbkb+/+	128	4	100000034	393.65	29
															Ikbkb+/+	128	4	100000035	451.47	35
															Ikbkb+/+	128	4	100000041	253.527	16
															Ikbkb+/+	128	4	100000043	321.411	24
															Ikbkb+/+	128	4	100000044	293.19	18
															Ikbkb+/+	128	4	100000045	391.214	26
															Ikbkb+/+	128	4	100000048	346.795	30
															Ikbkb+/+	128	4	100000050	169.23	7
															Ikbkb+/+	128	4	100000051	453.963	32
															Ikbkb+/+	128	4	100000054	326.151	24
															Ikbkb+/+	128	4	100000056	377.504	24
															Ikbkb+/+	128	4	100000058	378.766	24
															Ikbkb+/+	128	4	100000059	304.847	20
															Ikbkb+/+	128	4	100000062	369.505	28
															Ikbkb+/+	128	4	100000064	254.499	17
															Ikbkb+/+	128	4	100000065	212.461	16
															Ikbkb+/+	128	4	100000067	322.063	27
															Ikbkb+/+	128	4	100000074	449.559	32
															Ikbkb+/+	128	4	100000075	323.835	21
															Ikbkb+/+	128	4	100000076	307.612	18
															Ikbkb+/+	128	4	100000078	517.156	34
															Ikbkb+/+	128	4	100000079	456.876	35
															Ikbkb+/+	128	4	100000080	464.914	35
															Ikbkb+/+	128	4	100000081	401.884	30
															Ikbkb+/+	128	4	100000082	497.536	48
															Ikbkb+/+	128	4	100000086	384.404	28
															Ikbkb+/+	128	4	100000088	368.615	28
															Ikbkb+/+	128	4	100000089	460.712	31
															Ikbkb+/+	128	4	100000090	418.708	31
															Ikbkb+/+	128	4	100000091	318.988	22
															Ikbkb+/+	128	4	100000092	553.46	38
															Ikbkb+/+	128	4	100000093	396.659	29
															Ikbkb+/+	128	4	100000094	477.579	37
															Ikbkb+/+	128	4	100000096	438.307	34
															Ikbkb+/+	128	4	100000101	264.819	20
															Ikbkb+/+	128	4	100000102	264.82	19
															Ikbkb+/+	128	4	100000104	468.695	37
															Ikbkb+/+	128	4	100000107	273.699	14
															Ikbkb+/+	128	4	100000108	285.426	15
															Ikbkb+/+	128	4	100000110	319.365	25
															Ikbkb+/+	128	4	100000111	505.631	41
															Ikbkb-/-	83	1	100000002	844.734	69
															Ikbkb-/-	83	1	100000006	747.48	55
															Ikbkb-/-	83	1	100000007	515.869	38
															Ikbkb-/-	83	1	100000009	650.041	49
															Ikbkb-/-	83	1	100000010	830.556	63
															Ikbkb-/-	83	1	100000011	892.662	68
															Ikbkb-/-	83	1	100000013	514.701	44
															Ikbkb-/-	83	1	100000017	581.682	42
															Ikbkb-/-	83	1	100000022	657.077	60
															Ikbkb-/-	83	1	100000029	613.367	47
															Ikbkb-/-	83	1	100000033	511.546	40
															Ikbkb-/-	83	1	100000034	602.302	50
															Ikbkb-/-	83	1	100000035	816.814	58
															Ikbkb-/-	83	1	100000038	741.238	55
															Ikbkb-/-	83	1	100000039	434.262	33
															Ikbkb-/-	83	1	100000041	823.74	72
															Ikbkb-/-	83	1	100000044	638.266	48
															Ikbkb-/-	83	1	100000048	341.486	27
															Ikbkb-/-	83	1	100000050	700.357	59
															Ikbkb-/-	83	1	100000060	322.327	26
															Ikbkb-/-	83	1	100000061	286.277	18
															Ikbkb-/-	83	1	100000062	516.953	44
															Ikbkb-/-	83	1	100000063	595.775	45
															Ikbkb-/-	83	1	100000064	736.8	60
															Ikbkb-/-	83	1	100000066	394.096	29
															Ikbkb-/-	83	1	100000067	580.681	53
															Ikbkb-/-	83	1	100000070	398.81	32
															Ikbkb-/-	83	1	100000071	632.245	45
															Ikbkb-/-	83	1	100000072	280.34	23
															Ikbkb-/-	83	1	100000073	416.438	34
															Ikbkb-/-	83	1	100000074	417.645	34
															Ikbkb-/-	83	1	100000075	563.505	46
															Ikbkb-/-	83	1	100000078	469.954	39
															Ikbkb-/-	83	1	100000079	349.864	25
															Ikbkb-/-	83	1	100000082	600.047	52
															Ikbkb-/-	83	1	100000083	469.147	36
															Ikbkb-/-	83	1	100000084	518.74	47
															Ikbkb-/-	83	1	100000086	680.131	53
															Ikbkb-/-	83	1	100000087	335.341	28
															Ikbkb-/-	83	1	100000089	791.439	70
															Ikbkb-/-	83	1	100000090	533.884	47
															Ikbkb-/-	83	1	100000092	498.173	39
															Ikbkb-/-	83	1	100000093	365.798	28
															Ikbkb-/-	83	2	100000002	375.205	36
															Ikbkb-/-	83	2	100000003	535.086	41
															Ikbkb-/-	83	2	100000004	850.208	80
															Ikbkb-/-	83	2	100000005	335.944	30
															Ikbkb-/-	83	2	100000006	366.375	22
															Ikbkb-/-	83	2	100000007	461.49	31
															Ikbkb-/-	83	2	100000008	275.981	22
															Ikbkb-/-	83	2	100000011	590.469	55
															Ikbkb-/-	83	2	100000012	531.371	37
															Ikbkb-/-	83	2	100000013	529.969	37
															Ikbkb-/-	83	2	100000014	597.88	45
															Ikbkb-/-	83	2	100000015	716.84	62
															Ikbkb-/-	83	2	100000017	682.387	56
															Ikbkb-/-	83	2	100000018	266.586	20
															Ikbkb-/-	83	2	100000020	560.021	42
															Ikbkb-/-	83	2	100000021	150.9	8
															Ikbkb-/-	83	2	100000023	504.317	39
															Ikbkb-/-	83	2	100000024	641.405	54
															Ikbkb-/-	83	2	100000026	515.194	34
															Ikbkb-/-	83	2	100000027	361.373	22
															Ikbkb-/-	83	2	100000028	451.314	34
															Ikbkb-/-	83	2	100000029	512.912	44
															Ikbkb-/-	83	2	100000030	308.05	23
															Ikbkb-/-	83	2	100000031	507.071	36
															Ikbkb-/-	83	2	100000032	250.146	20
															Ikbkb-/-	83	2	100000033	339.541	27
															Ikbkb-/-	83	2	100000034	624.473	48
															Ikbkb-/-	83	2	100000035	294.934	24
															Ikbkb-/-	83	2	100000037	189.912	13
															Ikbkb-/-	83	2	100000038	460.792	36
															Ikbkb-/-	83	2	100000039	606.548	38
															Ikbkb-/-	83	2	100000041	307.501	17
															Ikbkb-/-	83	2	100000042	696.905	58
															Ikbkb-/-	83	2	100000044	350.24	25
															Ikbkb-/-	83	2	100000046	431.177	37
															Ikbkb-/-	83	2	100000048	698.836	54
															Ikbkb-/-	83	2	100000049	165.432	13
															Ikbkb-/-	83	2	100000050	431.021	29
															Ikbkb-/-	83	2	100000051	731.166	59
															Ikbkb-/-	83	2	100000052	677.513	60
															Ikbkb-/-	83	2	100000054	658.705	56
															Ikbkb-/-	83	2	100000055	817.012	69
															Ikbkb-/-	83	2	100000057	723.119	60
															Ikbkb-/-	83	2	100000058	287.462	20
															Ikbkb-/-	83	2	100000059	287.622	26
															Ikbkb-/-	83	2	100000060	333.627	26
															Ikbkb-/-	83	2	100000061	662.662	46
															Ikbkb-/-	83	2	100000062	361.038	27
															Ikbkb-/-	83	2	100000063	738.618	55
															Ikbkb-/-	83	2	100000064	295.117	22
															Ikbkb-/-	83	2	100000065	446.966	37
															Ikbkb-/-	83	2	100000066	185.21	16
															Ikbkb-/-	83	2	100000067	186.82	12
															Ikbkb-/-	83	2	100000068	784.666	68
															Ikbkb-/-	83	2	100000070	129.605	8
															Ikbkb-/-	83	2	100000071	556.974	48
															Ikbkb-/-	83	2	100000072	272.571	17
															Ikbkb-/-	83	2	100000073	166.129	13
															Ikbkb-/-	83	2	100000074	198.374	11
															Ikbkb-/-	83	2	100000075	504.332	35
															Ikbkb-/-	83	2	100000077	385.004	24
															Ikbkb-/-	83	2	100000078	462.86	35
															Ikbkb-/-	83	2	100000079	430.891	33
															Ikbkb-/-	83	2	100000080	197.522	13
															Ikbkb-/-	83	2	100000081	239.739	12
															Ikbkb-/-	83	2	100000083	425.034	23
															Ikbkb-/-	83	2	100000084	552.109	49
															Ikbkb-/-	83	2	100000085	468.933	36
															Ikbkb-/-	83	2	100000086	285.459	22
															Ikbkb-/-	83	2	100000087	264.216	14
															Ikbkb-/-	83	2	100000088	365.662	24
															Ikbkb-/-	83	2	100000089	503.321	43
															Ikbkb-/-	83	2	100000091	418.302	28
															Ikbkb-/-	83	2	100000092	406.995	31
															Ikbkb-/-	83	2	100000093	428.742	29
															Ikbkb-/-	83	2	100000094	451.587	35
															Ikbkb-/-	83	2	100000095	435.594	33
															Ikbkb-/-	83	2	100000096	218.527	17
															Ikbkb-/-	83	2	100000097	406.56	29
															Ikbkb-/-	83	2	100000098	373.473	33
															Ikbkb-/-	83	2	100000099	293.27	25
															Ikbkb-/-	83	2	100000100	199.698	18
															Ikbkb-/-	83	2	100000101	333.752	21
															Ikbkb-/-	83	2	100000102	144.073	9
															Ikbkb-/-	83	2	100000103	397.226	24
															Ikbkb-/-	83	2	100000104	154.048	8
															Ikbkb-/-	83	2	100000105	241.797	16
															Ikbkb-/-	83	2	100000106	511.413	27
															Ikbkb-/-	83	2	100000107	307.295	30
															Ikbkb-/-	83	2	100000108	522.144	32
															Ikbkb-/-	83	2	100000109	440.947	29
															Ikbkb-/-	83	2	100000110	276.999	19
															Ikbkb-/-	83	3	100000000	630.645	43
															Ikbkb-/-	83	3	100000001	610.847	40
															Ikbkb-/-	83	3	100000002	609.101	43
															Ikbkb-/-	83	3	100000003	307.315	25
															Ikbkb-/-	83	3	100000004	265.337	22
															Ikbkb-/-	83	3	100000005	505.709	39
															Ikbkb-/-	83	3	100000007	476.569	37
															Ikbkb-/-	83	3	100000013	736.431	56
															Ikbkb-/-	83	3	100000015	955.544	80
															Ikbkb-/-	83	3	100000019	314.698	20
															Ikbkb-/-	83	3	100000020	628.815	44
															Ikbkb-/-	83	3	100000022	523.259	42
															Ikbkb-/-	83	3	100000023	364.949	29
															Ikbkb-/-	83	3	100000029	651.297	43
															Ikbkb-/-	83	3	100000030	304.318	22
															Ikbkb-/-	83	3	100000032	531.341	42
															Ikbkb-/-	83	3	100000034	541.726	43
															Ikbkb-/-	83	3	100000038	563.067	51
															Ikbkb-/-	83	3	100000041	496.776	38
															Ikbkb-/-	83	3	100000042	344.198	28
															Ikbkb-/-	83	3	100000043	345.294	27
															Ikbkb-/-	83	3	100000046	392.531	30
															Ikbkb-/-	83	3	100000049	665.162	55
															Ikbkb-/-	83	3	100000050	291.767	23
															Ikbkb-/-	83	3	100000051	447.636	31
															Ikbkb-/-	83	3	100000053	541.414	44
															Ikbkb-/-	83	3	100000055	531.76	46
															Ikbkb-/-	83	3	100000059	483.936	47
															Ikbkb-/-	83	3	100000068	578.274	49
															Ikbkb-/-	83	3	100000072	606.157	46
															Ikbkb-/-	83	3	100000075	335.372	24
															Ikbkb-/-	83	3	100000080	303.719	25
															Ikbkb-/-	83	3	100000081	380.043	26
															Ikbkb-/-	83	3	100000082	357.091	32
															Ikbkb-/-	83	3	100000083	509.888	38
															Ikbkb-/-	83	3	100000085	457.048	40
															Ikbkb-/-	83	3	100000089	885.307	65
															Ikbkb-/-	83	4	100000004	259.976	31
															Ikbkb-/-	83	4	100000015	296.441	25
															Ikbkb-/-	83	4	100000023	478.807	37
															Ikbkb-/-	83	4	100000027	344.179	24
															Ikbkb-/-	83	4	100000029	249.484	26
															Ikbkb-/-	83	4	100000033	226.747	19
															Ikbkb-/-	83	4	100000035	603.875	40
															Ikbkb-/-	83	4	100000037	542.446	42
															Ikbkb-/-	83	4	100000038	489.558	34
															Ikbkb-/-	83	4	100000039	672.69	50
															Ikbkb-/-	83	4	100000040	270.623	22
															Ikbkb-/-	83	4	100000043	170.16	14
															Ikbkb-/-	83	4	100000044	303.747	21
															Ikbkb-/-	83	4	100000047	189.921	16
															Ikbkb-/-	83	4	100000048	629.158	55
															Ikbkb-/-	83	4	100000049	296.427	21
															Ikbkb-/-	83	4	100000050	244.934	21
															Ikbkb-/-	83	4	100000051	526.895	40
															Ikbkb-/-	83	4	100000052	174.759	10
															Ikbkb-/-	83	4	100000054	729.97	56
															Ikbkb-/-	83	4	100000055	723.906	50
															Ikbkb-/-	83	4	100000057	396.552	30
															Ikbkb-/-	83	4	100000059	655.778	57
															Ikbkb-/-	83	4	100000060	539.725	44
															Ikbkb-/-	83	4	100000061	479.921	34
															Ikbkb-/-	83	4	100000062	207.517	15
															Ikbkb-/-	83	4	100000063	409.387	36
															Ikbkb-/-	83	4	100000064	330.056	28
															Ikbkb-/-	83	4	100000065	338.63	26
															Ikbkb-/-	83	4	100000066	636.364	48
															Ikbkb-/-	83	4	100000067	413.567	27
															Ikbkb-/-	83	4	100000068	833.651	62
															Ikbkb-/-	83	4	100000069	556.784	38
															Ikbkb-/-	83	4	100000070	378.158	30
															Ikbkb-/-	83	4	100000071	783.001	60
															Ikbkb-/-	83	4	100000072	804.932	56
															Ikbkb-/-	83	4	100000073	699.558	57
															Ikbkb-/-	83	4	100000074	288.819	21
															Ikbkb-/-	83	4	100000076	640.836	52
															Ikbkb-/-	83	4	100000077	615.151	47
															Ikbkb-/-	83	4	100000078	357.449	29
															Ikbkb-/-	83	4	100000079	593.763	49
															Ikbkb-/-	83	4	100000080	739.474	61
															Ikbkb-/-	83	4	100000081	220.737	19
															Ikbkb-/-	83	4	100000082	756.831	62
															Ikbkb-/-	83	4	100000083	302.386	23
															Ikbkb-/-	83	4	100000085	411.173	33
															Ikbkb-/-	83	4	100000086	655.989	50
															Ikbkb-/-	83	4	100000089	320.318	27
															Ikbkb-/-	83	4	100000090	539.833	51
															Ikbkb-/-	83	4	100000091	213.675	20
															Ikbkb-/-	83	4	100000092	203.115	16
															Ikbkb-/-	83	4	100000094	211.101	16
															Ikbkb-/-	83	4	100000095	419.301	36
															Ikbkb-/-	83	4	100000099	469.486	37
															Ikbkb-/-	83	4	100000102	295.5	22
															Ikbkb-/-	83	4	100000103	227.445	22
															Ikbkb-/-	83	4	100000105	485.375	39
															Ikbkb-/-	83	4	100000106	226.496	13
															Ikbkb-/-	83	4	100000108	270.839	18
															Ikbkb-/-	83	4	100000109	547.351	48
															Ikbkb-/-	83	4	100000110	302.463	20
															Ikbkb-/-	83	4	100000111	356.994	27
															Ikbkb-/-	83	4	100000112	909.611	78
															Ikbkb-/-	83	4	100000114	456.648	34
															Ikbkb-/-	83	4	100000115	815.255	62
															Ikbkb-/-	83	4	100000116	246.152	21
															Ikbkb-/-	83	4	100000117	512.187	42
															Ikbkb-/-	83	4	100000120	321.361	26
															Ikbkb-/-	83	4	100000121	291.513	26
															Ikbkb-/-	83	4	100000122	340.699	28
															Ikbkb-/-	83	4	100000123	280.933	25
															Ikbkb-/-	83	4	100000124	344.442	29
															Ikbkb-/-	83	4	100000125	241.74	15
															Ikbkb-/-	83	4	100000126	435.113	35
															Ikbkb-/-	83	4	100000127	341.099	25
															Ikbkb-/-	83	4	100000128	379.69	31
															Ikbkb-/-	83	4	100000130	179.774	14
															Ikbkb-/-	83	4	100000132	315.731	22
															Ikbkb-/-	88	1	100000000	541.617	40
															Ikbkb-/-	88	1	100000001	642.757	46
															Ikbkb-/-	88	1	100000002	267.238	22
															Ikbkb-/-	88	1	100000003	343.076	20
															Ikbkb-/-	88	1	100000004	465.755	40
															Ikbkb-/-	88	1	100000005	753.969	60
															Ikbkb-/-	88	1	100000006	450.955	32
															Ikbkb-/-	88	1	100000008	192.879	13
															Ikbkb-/-	88	1	100000010	167.897	15
															Ikbkb-/-	88	1	100000012	197.334	19
															Ikbkb-/-	88	1	100000013	437.751	29
															Ikbkb-/-	88	1	100000014	933.717	89
															Ikbkb-/-	88	1	100000015	164.545	12
															Ikbkb-/-	88	1	100000017	658.756	50
															Ikbkb-/-	88	1	100000019	663.202	50
															Ikbkb-/-	88	1	100000020	564.424	39
															Ikbkb-/-	88	1	100000021	333.546	26
															Ikbkb-/-	88	1	100000022	537.03	42
															Ikbkb-/-	88	1	100000023	221.295	18
															Ikbkb-/-	88	1	100000024	493.952	43
															Ikbkb-/-	88	1	100000025	516.633	38
															Ikbkb-/-	88	1	100000026	278.552	23
															Ikbkb-/-	88	1	100000027	378.245	25
															Ikbkb-/-	88	1	100000028	353.845	28
															Ikbkb-/-	88	1	100000029	278.015	24
															Ikbkb-/-	88	1	100000031	671.872	48
															Ikbkb-/-	88	1	100000032	468.912	34
															Ikbkb-/-	88	1	100000033	336.777	26
															Ikbkb-/-	88	1	100000034	244.845	16
															Ikbkb-/-	88	1	100000035	262.992	18
															Ikbkb-/-	88	1	100000037	303.618	23
															Ikbkb-/-	88	1	100000038	910.216	72
															Ikbkb-/-	88	1	100000039	719.42	61
															Ikbkb-/-	88	1	100000040	218.356	19
															Ikbkb-/-	88	1	100000042	223.813	14
															Ikbkb-/-	88	1	100000044	297.459	24
															Ikbkb-/-	88	1	100000045	489.298	34
															Ikbkb-/-	88	1	100000046	575.798	50
															Ikbkb-/-	88	1	100000047	846.747	65
															Ikbkb-/-	88	1	100000048	218.705	16
															Ikbkb-/-	88	1	100000049	433.389	31
															Ikbkb-/-	88	1	100000050	880.514	80
															Ikbkb-/-	88	1	100000051	390.362	32
															Ikbkb-/-	88	1	100000052	397.863	32
															Ikbkb-/-	88	1	100000053	812.793	62
															Ikbkb-/-	88	1	100000054	869.239	63
															Ikbkb-/-	88	1	100000055	411.951	30
															Ikbkb-/-	88	1	100000056	372.668	21
															Ikbkb-/-	88	1	100000057	889.013	71
															Ikbkb-/-	88	1	100000058	445.808	35
															Ikbkb-/-	88	1	100000059	574.422	43
															Ikbkb-/-	88	1	100000060	592.715	48
															Ikbkb-/-	88	1	100000061	220.376	13
															Ikbkb-/-	88	1	100000062	382.708	22
															Ikbkb-/-	88	1	100000063	379.505	29
															Ikbkb-/-	88	1	100000069	833.179	66
															Ikbkb-/-	88	1	100000070	948.139	80
															Ikbkb-/-	88	1	100000071	627.366	53
															Ikbkb-/-	88	1	100000072	268.852	17
															Ikbkb-/-	88	1	100000073	442.023	29
															Ikbkb-/-	88	1	100000074	364.018	27
															Ikbkb-/-	88	1	100000075	304.2	22
															Ikbkb-/-	88	1	100000078	359.225	23
															Ikbkb-/-	88	1	100000079	506.5	34
															Ikbkb-/-	88	1	100000080	785.74	59
															Ikbkb-/-	88	1	100000081	316.986	22
															Ikbkb-/-	88	1	100000082	422.063	32
															Ikbkb-/-	88	1	100000083	463.524	39
															Ikbkb-/-	88	1	100000084	717.76	54
															Ikbkb-/-	88	1	100000086	955.997	70
															Ikbkb-/-	88	1	100000087	479.22	36
															Ikbkb-/-	88	1	100000088	753.28	59
															Ikbkb-/-	88	1	100000089	527.119	44
															Ikbkb-/-	88	1	100000090	841.519	61
															Ikbkb-/-	88	2	100000002	921.899	71
															Ikbkb-/-	88	2	100000003	628.833	44
															Ikbkb-/-	88	2	100000004	553.568	40
															Ikbkb-/-	88	2	100000007	348.764	26
															Ikbkb-/-	88	2	100000009	779.592	69
															Ikbkb-/-	88	2	100000011	339.782	25
															Ikbkb-/-	88	2	100000013	377.528	33
															Ikbkb-/-	88	2	100000014	721.196	61
															Ikbkb-/-	88	2	100000015	329.127	24
															Ikbkb-/-	88	2	100000016	491.365	32
															Ikbkb-/-	88	2	100000017	349.78	25
															Ikbkb-/-	88	2	100000018	651.89	51
															Ikbkb-/-	88	2	100000019	394.923	29
															Ikbkb-/-	88	2	100000020	970.426	81
															Ikbkb-/-	88	2	100000022	378.821	30
															Ikbkb-/-	88	2	100000024	538.208	46
															Ikbkb-/-	88	2	100000026	562.232	43
															Ikbkb-/-	88	2	100000028	561.031	57
															Ikbkb-/-	88	2	100000030	316.081	24
															Ikbkb-/-	88	2	100000032	540.274	46
															Ikbkb-/-	88	2	100000036	429.039	37
															Ikbkb-/-	88	2	100000039	523.666	48
															Ikbkb-/-	88	2	100000040	348.068	29
															Ikbkb-/-	88	2	100000044	873.671	79
															Ikbkb-/-	88	2	100000045	332.195	23
															Ikbkb-/-	88	2	100000046	367.888	23
															Ikbkb-/-	88	2	100000047	481.813	41
															Ikbkb-/-	88	2	100000048	415.251	32
															Ikbkb-/-	88	2	100000049	591.134	42
															Ikbkb-/-	88	2	100000050	499.223	39
															Ikbkb-/-	88	2	100000053	261.408	19
															Ikbkb-/-	88	2	100000055	226.313	16
															Ikbkb-/-	88	2	100000059	590.078	53
															Ikbkb-/-	88	2	100000060	442.789	33
															Ikbkb-/-	88	2	100000061	420.689	39
															Ikbkb-/-	88	2	100000062	528.923	46
															Ikbkb-/-	88	2	100000063	353.634	25
															Ikbkb-/-	88	2	100000064	234.713	19
															Ikbkb-/-	88	2	100000065	304.556	28
															Ikbkb-/-	88	2	100000069	498.678	36
															Ikbkb-/-	88	2	100000070	406.23	31
															Ikbkb-/-	88	2	100000073	412.937	32
															Ikbkb-/-	88	2	100000074	713.761	52
															Ikbkb-/-	88	2	100000082	360.451	30
															Ikbkb-/-	88	2	100000083	700.069	52
															Ikbkb-/-	88	2	100000085	582.553	49
															Ikbkb-/-	88	2	100000092	415.918	36
															Ikbkb-/-	88	2	100000093	523.087	39
															Ikbkb-/-	88	2	100000094	315.995	30
															Ikbkb-/-	88	2	100000096	712.742	71
															Ikbkb-/-	88	2	100000098	345.545	24
															Ikbkb-/-	88	2	100000100	410.261	28
															Ikbkb-/-	88	2	100000101	575.907	41
															Ikbkb-/-	88	2	100000103	358.281	27
															Ikbkb-/-	88	2	100000104	559.964	46
															Ikbkb-/-	88	2	100000106	368.84	29
															Ikbkb-/-	88	2	100000109	256.898	22
															Ikbkb-/-	88	2	100000111	312.672	22
															Ikbkb-/-	88	2	100000113	519.241	41
															Ikbkb-/-	88	2	100000114	366.032	27
															Ikbkb-/-	88	2	100000116	421.827	38
															Ikbkb-/-	88	2	100000117	532.505	41
															Ikbkb-/-	88	3	100000000	259.181	13
															Ikbkb-/-	88	3	100000001	675.285	47
															Ikbkb-/-	88	3	100000002	340.844	29
															Ikbkb-/-	88	3	100000003	406.825	27
															Ikbkb-/-	88	3	100000004	229.725	18
															Ikbkb-/-	88	3	100000005	538.801	46
															Ikbkb-/-	88	3	100000007	623.838	50
															Ikbkb-/-	88	3	100000008	359.103	29
															Ikbkb-/-	88	3	100000009	460.392	42
															Ikbkb-/-	88	3	100000010	430.212	29
															Ikbkb-/-	88	3	100000012	491.762	39
															Ikbkb-/-	88	3	100000015	575.282	43
															Ikbkb-/-	88	3	100000016	647.002	61
															Ikbkb-/-	88	3	100000017	1108.83	88
															Ikbkb-/-	88	3	100000018	607.538	47
															Ikbkb-/-	88	3	100000019	554.107	50
															Ikbkb-/-	88	3	100000020	272.478	21
															Ikbkb-/-	88	3	100000021	609.101	46
															Ikbkb-/-	88	3	100000022	921.486	82
															Ikbkb-/-	88	3	100000023	710.348	53
															Ikbkb-/-	88	3	100000024	554.417	40
															Ikbkb-/-	88	3	100000025	375.455	34
															Ikbkb-/-	88	3	100000026	973.743	72
															Ikbkb-/-	88	3	100000027	408.547	31
															Ikbkb-/-	88	3	100000030	416.741	34
															Ikbkb-/-	88	3	100000031	314.073	22
															Ikbkb-/-	88	3	100000033	233.344	19
															Ikbkb-/-	88	3	100000036	450.99	38
															Ikbkb-/-	88	3	100000037	564.577	43
															Ikbkb-/-	88	3	100000038	633.46	48
															Ikbkb-/-	88	3	100000039	268.546	20
															Ikbkb-/-	88	3	100000040	285.929	26
															Ikbkb-/-	88	3	100000041	532.192	48
															Ikbkb-/-	88	3	100000042	256.14	22
															Ikbkb-/-	88	3	100000043	482.989	39
															Ikbkb-/-	88	3	100000044	839.936	69
															Ikbkb-/-	88	3	100000046	421.853	35
															Ikbkb-/-	88	3	100000047	669.487	50
															Ikbkb-/-	88	3	100000048	263.718	19
															Ikbkb-/-	88	3	100000049	389.648	27
															Ikbkb-/-	88	3	100000050	666.905	61
															Ikbkb-/-	88	3	100000051	879.156	69
															Ikbkb-/-	88	3	100000052	585.025	49
															Ikbkb-/-	88	3	100000053	732.948	60
															Ikbkb-/-	88	3	100000054	328.098	26
															Ikbkb-/-	88	3	100000055	455.819	31
															Ikbkb-/-	88	3	100000056	305.563	24
															Ikbkb-/-	88	3	100000058	305.344	28
															Ikbkb-/-	88	3	100000059	558.344	38
															Ikbkb-/-	88	3	100000060	229.096	19
															Ikbkb-/-	88	3	100000061	323.318	22
															Ikbkb-/-	88	3	100000062	462.921	38
															Ikbkb-/-	88	3	100000063	653.314	56
															Ikbkb-/-	88	3	100000064	496.122	41
															Ikbkb-/-	88	3	100000065	392.766	34
															Ikbkb-/-	88	3	100000066	328.489	28
															Ikbkb-/-	88	3	100000070	606.117	55
															Ikbkb-/-	88	3	100000072	373.271	30
															Ikbkb-/-	88	3	100000073	470.362	33
															Ikbkb-/-	88	3	100000074	362.528	28
															Ikbkb-/-	88	3	100000075	586.764	59
															Ikbkb-/-	88	3	100000076	490.129	38
															Ikbkb-/-	88	3	100000078	565.02	46
															Ikbkb-/-	88	3	100000079	643.507	51
															Ikbkb-/-	88	3	100000080	762.128	66
															Ikbkb-/-	88	3	100000081	786.143	69
															Ikbkb-/-	88	3	100000082	757.323	60
															Ikbkb-/-	88	3	100000085	171.762	15
															Ikbkb-/-	88	3	100000086	621.272	56
															Ikbkb-/-	88	3	100000087	458.815	34
															Ikbkb-/-	88	3	100000090	519.32	44
															Ikbkb-/-	88	3	100000091	256.519	15
															Ikbkb-/-	88	3	100000093	600.314	50
															Ikbkb-/-	88	3	100000094	544.412	46
															Ikbkb-/-	88	3	100000095	700.086	48
															Ikbkb-/-	88	3	100000096	330.511	24
															Ikbkb-/-	88	3	100000097	218.837	16
															Ikbkb-/-	88	3	100000098	512.411	41
															Ikbkb-/-	88	3	100000099	517.3	41
															Ikbkb-/-	88	3	100000100	432.852	35
															Ikbkb-/-	88	3	100000101	962.985	89
															Ikbkb-/-	88	3	100000103	500.928	41
															Ikbkb-/-	88	3	100000104	617.958	40
															Ikbkb-/-	88	3	100000105	369.561	27
															Ikbkb-/-	88	3	100000106	156.51	9
															Ikbkb-/-	88	3	100000108	353.018	29
															Ikbkb-/-	88	4	100000001	402.969	28
															Ikbkb-/-	88	4	100000003	375.516	34
															Ikbkb-/-	88	4	100000005	489.984	42
															Ikbkb-/-	88	4	100000006	434.545	33
															Ikbkb-/-	88	4	100000007	441.171	34
															Ikbkb-/-	88	4	100000009	309.016	24
															Ikbkb-/-	88	4	100000012	707.325	60
															Ikbkb-/-	88	4	100000017	611.828	44
															Ikbkb-/-	88	4	100000020	250.67	21
															Ikbkb-/-	88	4	100000025	1091.69	98
															Ikbkb-/-	88	4	100000026	463.93	38
															Ikbkb-/-	88	4	100000030	712.674	66
															Ikbkb-/-	88	4	100000031	691.852	53
															Ikbkb-/-	88	4	100000032	551.692	51
															Ikbkb-/-	88	4	100000033	476.531	41
															Ikbkb-/-	88	4	100000035	464.2	32
															Ikbkb-/-	88	4	100000038	719.247	55
															Ikbkb-/-	88	4	100000039	250.423	19
															Ikbkb-/-	88	4	100000040	460.055	33
															Ikbkb-/-	88	4	100000049	273.153	22
															Ikbkb-/-	88	4	100000050	365.237	29
															Ikbkb-/-	88	4	100000052	593.614	53
															Ikbkb-/-	88	4	100000053	676.448	55
															Ikbkb-/-	88	4	100000054	794.134	59
															Ikbkb-/-	88	4	100000056	376.188	37
															Ikbkb-/-	88	4	100000057	615.685	56
															Ikbkb-/-	88	4	100000058	395.813	34
															Ikbkb-/-	88	4	100000059	718.023	64
															Ikbkb-/-	88	4	100000061	476.07	32
															Ikbkb-/-	88	4	100000062	706.955	61
															Ikbkb-/-	88	4	100000065	658.148	55
															Ikbkb-/-	88	4	100000066	290.333	20
															Ikbkb-/-	88	4	100000069	412.505	41
															Ikbkb-/-	88	4	100000071	245.711	21
															Ikbkb-/-	88	4	100000073	735.487	71
															Ikbkb-/-	88	4	100000074	771.797	60
															Ikbkb-/-	88	4	100000076	430.87	31
															Ikbkb-/-	88	4	100000077	559.213	49
															Ikbkb-/-	88	4	100000078	331.743	31
															Ikbkb-/-	88	4	100000079	617.936	46
															Ikbkb-/-	88	4	100000083	761.036	70
															Ikbkb-/-	88	4	100000085	495.081	37
															Ikbkb-/-	88	4	100000086	422.108	35
															Ikbkb-/-	88	4	100000087	377.128	30
															Ikbkb-/-	88	4	100000091	322.013	18
															Ikbkb-/-	88	4	100000093	394.68	35
															Ikbkb-/-	88	4	100000094	398.906	35
															Ikbkb-/-	88	4	100000095	728.923	62
															Ikbkb-/-	88	4	100000096	505.265	41
															Ikbkb-/-	88	4	100000097	567.125	49
															Ikbkb-/-	88	4	100000098	388.055	24
															Ikbkb-/-	88	4	100000101	574.033	45
															Ikbkb-/-	88	4	100000105	287.724	24
															Ikbkb-/-	88	4	100000106	342.562	29
															Ikbkb-/-	88	4	100000108	559.238	46
															Ikbkb-/-	88	4	100000109	570.615	48
															Ikbkb-/-	119	2	100000004	737.974	58
															Ikbkb-/-	119	2	100000010	359.82	29
															Ikbkb-/-	119	2	100000011	253.608	12
															Ikbkb-/-	119	2	100000018	881.943	65
															Ikbkb-/-	119	2	100000020	573.17	44
															Ikbkb-/-	119	2	100000021	540.279	42
															Ikbkb-/-	119	2	100000030	267.223	18
															Ikbkb-/-	119	2	100000035	641.915	44
															Ikbkb-/-	119	2	100000037	990.188	69
															Ikbkb-/-	119	2	100000038	440.022	33
															Ikbkb-/-	119	2	100000042	576.73	52
															Ikbkb-/-	119	2	100000045	352.943	30
															Ikbkb-/-	119	2	100000047	715.256	51
															Ikbkb-/-	119	2	100000048	642.873	56
															Ikbkb-/-	119	2	100000049	250.308	17
															Ikbkb-/-	119	2	100000051	903.559	83
															Ikbkb-/-	119	2	100000052	527.149	41
															Ikbkb-/-	119	2	100000053	858.352	67
															Ikbkb-/-	119	2	100000054	1043.28	91
															Ikbkb-/-	119	2	100000057	735.76	62
															Ikbkb-/-	119	2	100000061	611.585	45
															Ikbkb-/-	119	2	100000063	459.844	32
															Ikbkb-/-	119	2	100000064	566.774	45
															Ikbkb-/-	119	2	100000065	657.213	49
															Ikbkb-/-	119	2	100000066	642.618	48
															Ikbkb-/-	119	2	100000067	1033.6	87
															Ikbkb-/-	119	2	100000072	446.051	23
															Ikbkb-/-	119	2	100000074	487.857	32
															Ikbkb-/-	119	2	100000077	334.601	28
															Ikbkb-/-	119	2	100000078	767.688	59
															Ikbkb-/-	119	2	100000079	551.203	42
															Ikbkb-/-	119	2	100000082	581.771	40
															Ikbkb-/-	119	2	100000085	437.791	31
															Ikbkb-/-	119	2	100000086	577.546	43
															Ikbkb-/-	119	2	100000087	383.446	26
															Ikbkb-/-	119	2	100000091	388.486	33
															Ikbkb-/-	119	3	100000007	452.922	39
															Ikbkb-/-	119	3	100000008	468.153	35
															Ikbkb-/-	119	3	100000012	480.751	42
															Ikbkb-/-	119	3	100000013	288.045	22
															Ikbkb-/-	119	3	100000015	664.341	56
															Ikbkb-/-	119	3	100000016	481.963	36
															Ikbkb-/-	119	3	100000018	598.857	57
															Ikbkb-/-	119	3	100000019	867.259	65
															Ikbkb-/-	119	3	100000020	329.323	23
															Ikbkb-/-	119	3	100000021	460.535	44
															Ikbkb-/-	119	3	100000024	656.966	49
															Ikbkb-/-	119	3	100000028	258.271	19
															Ikbkb-/-	119	3	100000029	520.786	44
															Ikbkb-/-	119	3	100000041	712.24	56
															Ikbkb-/-	119	3	100000045	529.081	49
															Ikbkb-/-	119	3	100000048	510.439	40
															Ikbkb-/-	119	3	100000049	622.705	50
															Ikbkb-/-	119	3	100000050	465.31	45
															Ikbkb-/-	119	3	100000051	651.055	48
															Ikbkb-/-	119	3	100000052	468.073	34
															Ikbkb-/-	119	3	100000054	893.534	71
															Ikbkb-/-	119	3	100000055	398.943	35
															Ikbkb-/-	119	3	100000056	1300.37	111
															Ikbkb-/-	119	3	100000059	572.249	44
															Ikbkb-/-	119	3	100000061	314.192	24
															Ikbkb-/-	119	3	100000070	708.799	60
															Ikbkb-/-	119	3	100000083	358.234	27
															Ikbkb-/-	119	3	100000084	488.46	39
															Ikbkb-/-	119	3	100000085	552.467	40
															Ikbkb-/-	119	3	100000088	539.862	48
															Ikbkb-/-	119	3	100000090	614.607	48
															Ikbkb-/-	119	3	100000093	399.702	27
															Ikbkb-/-	119	3	100000094	766.771	68
															Ikbkb-/-	119	3	100000096	738.704	54
															Ikbkb-/-	119	3	100000099	352.121	34
															Ikbkb-/-	119	3	100000100	411.819	36
															Ikbkb-/-	119	3	100000101	357.716	28
															Ikbkb-/-	119	3	100000105	476.887	39
															Ikbkb-/-	119	4	100000000	362.699	31
															Ikbkb-/-	119	4	100000001	457.34	44
															Ikbkb-/-	119	4	100000002	425.871	35
															Ikbkb-/-	119	4	100000003	527.128	42
															Ikbkb-/-	119	4	100000004	341.741	29
															Ikbkb-/-	119	4	100000005	424.184	35
															Ikbkb-/-	119	4	100000006	190.067	15
															Ikbkb-/-	119	4	100000007	231.944	19
															Ikbkb-/-	119	4	100000008	391.198	28
															Ikbkb-/-	119	4	100000009	249.485	16
															Ikbkb-/-	119	4	100000010	286.491	19
															Ikbkb-/-	119	4	100000012	424.541	32
															Ikbkb-/-	119	4	100000013	193.127	12
															Ikbkb-/-	119	4	100000014	357.761	32
															Ikbkb-/-	119	4	100000015	319.733	22
															Ikbkb-/-	119	4	100000017	637.659	51
															Ikbkb-/-	119	4	100000019	269.272	23
															Ikbkb-/-	119	4	100000021	440.123	37
															Ikbkb-/-	119	4	100000022	416.015	27
															Ikbkb-/-	119	4	100000023	312.18	19
															Ikbkb-/-	119	4	100000024	396.092	30
															Ikbkb-/-	119	4	100000025	198.239	14
															Ikbkb-/-	119	4	100000026	625.66	47
															Ikbkb-/-	119	4	100000027	388.392	32
															Ikbkb-/-	119	4	100000028	223.483	17
															Ikbkb-/-	119	4	100000030	254.787	25
															Ikbkb-/-	119	4	100000031	297.2	22
															Ikbkb-/-	119	4	100000032	183.562	11
															Ikbkb-/-	119	4	100000033	201.11	13
															Ikbkb-/-	119	4	100000034	297.046	17
															Ikbkb-/-	119	4	100000035	695.602	66
															Ikbkb-/-	119	4	100000038	316.384	30
															Ikbkb-/-	119	4	100000039	305.128	22
															Ikbkb-/-	119	4	100000040	268.104	22
															Ikbkb-/-	119	4	100000041	398.084	35
															Ikbkb-/-	119	4	100000042	565.1	43
															Ikbkb-/-	119	4	100000045	586.239	43
															Ikbkb-/-	119	4	100000046	956.673	83
															Ikbkb-/-	119	4	100000047	661.208	52
															Ikbkb-/-	119	4	100000048	391.997	33
															Ikbkb-/-	119	4	100000049	424.157	30
															Ikbkb-/-	119	4	100000051	312.211	23
															Ikbkb-/-	119	4	100000053	766.219	62
															Ikbkb-/-	119	4	100000054	786.807	57
															Ikbkb-/-	119	4	100000055	321.815	24
															Ikbkb-/-	119	4	100000056	489.018	39
															Ikbkb-/-	119	4	100000058	1042.18	82
															Ikbkb-/-	119	4	100000059	280.224	23
															Ikbkb-/-	119	4	100000061	247.166	22
															Ikbkb-/-	119	4	100000062	1031.8	94
															Ikbkb-/-	119	4	100000063	498.311	39
															Ikbkb-/-	119	4	100000064	516.032	44
															Ikbkb-/-	119	4	100000065	413.122	29
															Ikbkb-/-	119	4	100000066	347.391	25
															Ikbkb-/-	119	4	100000067	476.744	38
															Ikbkb-/-	119	4	100000069	499.99	39
															Ikbkb-/-	119	4	100000070	532.918	40
															Ikbkb-/-	119	4	100000071	474.597	34
															Ikbkb-/-	119	4	100000072	505.009	39
															Ikbkb-/-	119	4	100000074	650.925	44
															Ikbkb-/-	119	4	100000075	578.213	42
															Ikbkb-/-	119	4	100000076	888.881	65
															Ikbkb-/-	119	4	100000077	500.992	34
															Ikbkb-/-	119	4	100000078	544.36	51
															Ikbkb-/-	119	4	100000079	253.294	16
															Ikbkb-/-	119	4	100000080	269.972	17
															Ikbkb-/-	119	4	100000081	1005.16	72
															Ikbkb-/-	119	4	100000083	441.558	33
															Ikbkb-/-	119	4	100000084	806.89	65
															Ikbkb-/-	119	4	100000085	398.583	22
															Ikbkb-/-	119	4	100000086	530.348	41
															Ikbkb-/-	119	4	100000087	195.597	16
															Ikbkb-/-	119	4	100000088	794.264	49
															Ikbkb-/-	119	4	100000089	587.686	51
															Ikbkb-/-	119	4	100000090	307.8	23
															Ikbkb-/-	134	1	100000010	398.074	30
															Ikbkb-/-	134	1	100000013	350.681	30
															Ikbkb-/-	134	1	100000017	370.107	28
															Ikbkb-/-	134	1	100000018	387.052	28
															Ikbkb-/-	134	1	100000020	639.121	55
															Ikbkb-/-	134	1	100000021	594.757	53
															Ikbkb-/-	134	1	100000022	386.798	38
															Ikbkb-/-	134	1	100000023	593.082	48
															Ikbkb-/-	134	1	100000027	294.258	22
															Ikbkb-/-	134	1	100000029	692.612	60
															Ikbkb-/-	134	1	100000031	518.117	41
															Ikbkb-/-	134	1	100000032	594.658	46
															Ikbkb-/-	134	1	100000033	283.883	21
															Ikbkb-/-	134	1	100000036	386.985	29
															Ikbkb-/-	134	1	100000037	407.669	31
															Ikbkb-/-	134	1	100000045	229.396	17
															Ikbkb-/-	134	1	100000046	457.77	38
															Ikbkb-/-	134	1	100000050	606.928	53
															Ikbkb-/-	134	1	100000051	492.701	39
															Ikbkb-/-	134	1	100000052	684.796	51
															Ikbkb-/-	134	1	100000055	481.46	35
															Ikbkb-/-	134	1	100000056	280.045	23
															Ikbkb-/-	134	1	100000059	453.504	35
															Ikbkb-/-	134	1	100000060	542.69	55
															Ikbkb-/-	134	1	100000062	293.406	21
															Ikbkb-/-	134	1	100000063	282.698	23
															Ikbkb-/-	134	1	100000067	428.951	33
															Ikbkb-/-	134	1	100000070	506.495	42
															Ikbkb-/-	134	1	100000072	362.893	26
															Ikbkb-/-	134	1	100000079	392.742	39
															Ikbkb-/-	134	1	100000084	467.152	29
															Ikbkb-/-	134	1	100000086	445.89	38
															Ikbkb-/-	134	1	100000088	509.499	42
															Ikbkb-/-	134	1	100000090	780.771	70
															Ikbkb-/-	134	1	100000091	568.441	45
															Ikbkb-/-	134	1	100000093	350.277	26
															Ikbkb-/-	134	1	100000096	893.91	75
															Ikbkb-/-	134	1	100000099	385.685	40
															Ikbkb-/-	134	1	100000106	440.882	36
															Ikbkb-/-	134	2	100000002	669.719	58
															Ikbkb-/-	134	2	100000003	514.463	45
															Ikbkb-/-	134	2	100000004	380.331	32
															Ikbkb-/-	134	2	100000005	562.339	47
															Ikbkb-/-	134	2	100000007	621.604	42
															Ikbkb-/-	134	2	100000009	251.509	22
															Ikbkb-/-	134	2	100000010	551.025	45
															Ikbkb-/-	134	2	100000011	388.496	30
															Ikbkb-/-	134	2	100000012	535.129	43
															Ikbkb-/-	134	2	100000013	681.402	53
															Ikbkb-/-	134	2	100000014	634.565	49
															Ikbkb-/-	134	2	100000015	1154.47	95
															Ikbkb-/-	134	2	100000019	701.179	61
															Ikbkb-/-	134	2	100000020	168.093	11
															Ikbkb-/-	134	2	100000024	864.069	69
															Ikbkb-/-	134	2	100000026	432.347	33
															Ikbkb-/-	134	2	100000027	847.91	63
															Ikbkb-/-	134	2	100000028	455.114	37
															Ikbkb-/-	134	2	100000029	472.566	36
															Ikbkb-/-	134	2	100000030	793.578	71
															Ikbkb-/-	134	2	100000032	355.916	25
															Ikbkb-/-	134	2	100000033	466.909	41
															Ikbkb-/-	134	2	100000034	254.093	19
															Ikbkb-/-	134	2	100000037	833.902	71
															Ikbkb-/-	134	2	100000038	404.157	26
															Ikbkb-/-	134	2	100000039	522.197	39
															Ikbkb-/-	134	2	100000040	718.318	56
															Ikbkb-/-	134	2	100000041	327.525	25
															Ikbkb-/-	134	2	100000043	620.991	50
															Ikbkb-/-	134	2	100000044	604.105	51
															Ikbkb-/-	134	2	100000046	757.291	54
															Ikbkb-/-	134	2	100000047	449.977	41
															Ikbkb-/-	134	2	100000048	338.45	28
															Ikbkb-/-	134	2	100000049	475.388	47
															Ikbkb-/-	134	2	100000051	346.485	25
															Ikbkb-/-	134	2	100000052	230.899	16
															Ikbkb-/-	134	2	100000053	489.953	40
															Ikbkb-/-	134	2	100000055	344.688	21
															Ikbkb-/-	134	2	100000056	354.596	31
															Ikbkb-/-	134	2	100000057	302.125	24
															Ikbkb-/-	134	2	100000058	338.556	31
															Ikbkb-/-	134	2	100000060	326.446	27
															Ikbkb-/-	134	2	100000069	355.708	25
															Ikbkb-/-	134	2	100000070	628.466	45
															Ikbkb-/-	134	2	100000071	518.934	37
															Ikbkb-/-	134	2	100000073	895.679	66
															Ikbkb-/-	134	2	100000075	925.25	65
															Ikbkb-/-	134	2	100000076	538.844	52
															Ikbkb-/-	134	2	100000077	672.798	57
															Ikbkb-/-	134	2	100000079	269.014	13
															Ikbkb-/-	134	2	100000081	885.041	75
															Ikbkb-/-	134	2	100000082	554.543	46
															Ikbkb-/-	134	2	100000085	744.553	58
															Ikbkb-/-	134	2	100000086	456.083	40
															Ikbkb-/-	134	2	100000087	424.017	33
															Ikbkb-/-	134	2	100000089	300.827	23
															Ikbkb-/-	134	2	100000091	683.845	53
															Ikbkb-/-	134	2	100000094	268.935	20
															Ikbkb-/-	134	2	100000095	477.546	33
															Ikbkb-/-	134	2	100000096	354.378	19
															Ikbkb-/-	134	2	100000097	355.443	25
															Ikbkb-/-	134	2	100000098	333.253	20
															Ikbkb-/-	134	2	100000099	640.892	50
															Ikbkb-/-	134	2	100000100	608.862	50
															Ikbkb-/-	134	3	100000000	680.102	54
															Ikbkb-/-	134	3	100000002	412.757	34
															Ikbkb-/-	134	3	100000004	881.405	81
															Ikbkb-/-	134	3	100000006	420.334	31
															Ikbkb-/-	134	3	100000007	433.803	35
															Ikbkb-/-	134	3	100000009	381.681	28
															Ikbkb-/-	134	3	100000013	406.848	30
															Ikbkb-/-	134	3	100000014	441.179	34
															Ikbkb-/-	134	3	100000016	679.348	48
															Ikbkb-/-	134	3	100000017	456.369	34
															Ikbkb-/-	134	3	100000018	462.333	37
															Ikbkb-/-	134	3	100000022	776.993	61
															Ikbkb-/-	134	3	100000023	736.214	59
															Ikbkb-/-	134	3	100000024	464.721	34
															Ikbkb-/-	134	3	100000033	515.283	39
															Ikbkb-/-	134	3	100000038	686.771	66
															Ikbkb-/-	134	3	100000040	591.383	53
															Ikbkb-/-	134	3	100000043	600.836	59
															Ikbkb-/-	134	3	100000047	988.368	80
															Ikbkb-/-	134	3	100000051	318.783	22
															Ikbkb-/-	134	3	100000053	401.136	29
															Ikbkb-/-	134	3	100000056	520.777	39
															Ikbkb-/-	134	3	100000057	671.318	51
															Ikbkb-/-	134	3	100000059	456.273	40
															Ikbkb-/-	134	3	100000061	750.776	57
															Ikbkb-/-	134	3	100000066	874.688	64
															Ikbkb-/-	134	3	100000069	741.53	50
															Ikbkb-/-	134	3	100000070	392.393	32
															Ikbkb-/-	134	3	100000073	701.213	50
															Ikbkb-/-	134	3	100000074	473.509	32
															Ikbkb-/-	134	3	100000075	840.939	73
															Ikbkb-/-	134	3	100000076	985.524	86
															Ikbkb-/-	134	3	100000077	1084.76	79
															Ikbkb-/-	134	3	100000078	561.156	44
															Ikbkb-/-	134	3	100000079	515.641	36
															Ikbkb-/-	134	3	100000080	561.345	47
															Ikbkb-/-	134	3	100000083	580.488	39
															Ikbkb-/-	134	3	100000084	408.279	35
															Ikbkb-/-	134	3	100000085	1114	87
															Ikbkb-/-	134	3	100000086	506.84	42
															Ikbkb-/-	134	3	100000089	550.26	36
															Ikbkb-/-	134	3	100000091	463.803	37
															Ikbkb-/-	134	4	100000008	413.473	36
															Ikbkb-/-	134	4	100000011	278.748	28
															Ikbkb-/-	134	4	100000012	366.913	25
															Ikbkb-/-	134	4	100000013	922.388	77
															Ikbkb-/-	134	4	100000014	634.463	54
															Ikbkb-/-	134	4	100000015	623.511	53
															Ikbkb-/-	134	4	100000016	672.613	60
															Ikbkb-/-	134	4	100000017	728.795	67
															Ikbkb-/-	134	4	100000018	794.564	75
															Ikbkb-/-	134	4	100000019	374.16	31
															Ikbkb-/-	134	4	100000021	641.391	57
															Ikbkb-/-	134	4	100000022	367.695	27
															Ikbkb-/-	134	4	100000023	489.124	35
															Ikbkb-/-	134	4	100000024	516.327	45
															Ikbkb-/-	134	4	100000025	381.348	32
															Ikbkb-/-	134	4	100000026	446.985	31
															Ikbkb-/-	134	4	100000027	306.159	19
															Ikbkb-/-	134	4	100000028	332.526	25
															Ikbkb-/-	134	4	100000029	529.887	45
															Ikbkb-/-	134	4	100000030	648.411	60
															Ikbkb-/-	134	4	100000031	684.111	50
															Ikbkb-/-	134	4	100000032	783.36	70
															Ikbkb-/-	134	4	100000034	576.829	52
															Ikbkb-/-	134	4	100000035	944.108	82
															Ikbkb-/-	134	4	100000036	250.04	17
															Ikbkb-/-	134	4	100000037	330.933	25
															Ikbkb-/-	134	4	100000039	813.632	62
															Ikbkb-/-	134	4	100000040	468.452	41
															Ikbkb-/-	134	4	100000046	605.05	51
															Ikbkb-/-	134	4	100000047	322.229	25
															Ikbkb-/-	134	4	100000048	578.664	47
															Ikbkb-/-	134	4	100000049	456.294	44
															Ikbkb-/-	134	4	100000050	486.817	35
															Ikbkb-/-	134	4	100000051	624.303	50
															Ikbkb-/-	134	4	100000052	519.352	43
															Ikbkb-/-	134	4	100000053	787.128	73
															Ikbkb-/-	134	4	100000054	681.385	53
															Ikbkb-/-	134	4	100000055	683.222	52
															Ikbkb-/-	134	4	100000056	1566.92	119
															Ikbkb-/-	134	4	100000057	319.364	25
															Ikbkb-/-	134	4	100000058	630.928	57
															Ikbkb-/-	134	4	100000059	607.631	51
															Ikbkb-/-	134	4	100000060	714.466	62
															Ikbkb-/-	134	4	100000062	358.346	26
															Ikbkb-/-	134	4	100000063	339.865	24
															Ikbkb-/-	134	4	100000064	511.534	40
															Ikbkb-/-	134	4	100000068	452.142	40
															Ikbkb-/-	134	4	100000069	685.904	55
															Ikbkb-/-	134	4	100000070	457.905	33
															Ikbkb-/-	134	4	100000072	641.09	57
															Ikbkb-/-	134	4	100000073	325.862	27
															Ikbkb-/-	134	4	100000074	526.858	36
															Ikbkb-/-	134	4	100000075	680.208	53
															Ikbkb-/-	134	4	100000076	448.178	36
															Ikbkb-/-	134	4	100000077	297.072	25
															Ikbkb-/-	134	4	100000081	468.249	45
															Ikbkb-/-	134	4	100000082	575.992	48
															Ikbkb-/-	134	4	100000083	681.32	59
															Ikbkb-/-	134	4	100000084	264.31	22
															Ikbkb-/-	134	4	100000085	855.833	71
															Ikbkb-/-	134	4	100000088	660.701	54
															Ikbkb-/-	134	4	100000089	531.329	43
															Ikbkb-/-	134	4	100000092	718.787	66
															Ikbkb-/-	134	4	100000093	1065.79	94
															Ikbkb-/-	134	4	100000095	1176.25	104
															Ikbkb-/-	134	4	100000098	319.831	28
															Ikbkb-/-	134	4	100000100	979.543	81
															Ikbkb-/-	134	4	100000101	424.148	37
															Ikbkb-/-	134	4	100000102	542.391	48
															Ikbkb-/-	134	4	100000103	699.592	61
															Ikbkb-/-	134	4	100000105	548.566	43
															Ikbkb-/-	134	4	100000106	627.433	50
															Ikbkb-/-	134	4	100000107	463.559	32
															Ikbkb-/-	134	4	100000108	409.497	36
															Ikbkb-/-	134	4	100000109	293.583	25
															Ikbkb-/-	134	4	100000110	321.008	30
															Ikbkb-/-	134	4	100000111	744.532	58
															Ikbkb-/-	134	4	100000112	622.713	57
															Ikbkb-/-	134	4	100000113	635.844	54
															Ikbkb+/+; P301S+	77	1	100000000	133.432	14
															Ikbkb+/+; PIkbkb+/+; P301S+01S+	77	1	100000004	337.581	28
															Ikbkb+/+; P301S+	77	1	100000005	253.672	24
															Ikbkb+/+; P301S+	77	1	100000006	260.321	18
															Ikbkb+/+; P301S+	77	1	100000007	388.317	39
															Ikbkb+/+; P301S+	77	1	100000010	153.345	13
															Ikbkb+/+; P301S+	77	1	100000012	128.111	10
															Ikbkb+/+; P301S+	77	1	100000014	266.17	24
															Ikbkb+/+; P301S+	77	1	100000016	121.329	10
															Ikbkb+/+; P301S+	77	1	100000020	221.839	23
															Ikbkb+/+; P301S+	77	1	100000025	156.2	13
															Ikbkb+/+; P301S+	77	1	100000027	141.482	9
															Ikbkb+/+; P301S+	77	1	100000029	125.819	9
															Ikbkb+/+; P301S+	77	1	100000030	184.727	13
															Ikbkb+/+; P301S+	77	1	100000031	142.326	8
															Ikbkb+/+; P301S+	77	1	100000033	140.7	10
															Ikbkb+/+; P301S+	77	1	100000037	152.631	14
															Ikbkb+/+; P301S+	77	1	100000040	141.936	11
															Ikbkb+/+; P301S+	77	1	100000041	329.193	25
															Ikbkb+/+; P301S+	77	1	100000044	230.122	23
															Ikbkb+/+; P301S+	77	1	100000046	214.859	13
															Ikbkb+/+; P301S+	77	1	100000047	155.426	9
															Ikbkb+/+; P301S+	77	1	100000052	194.368	15
															Ikbkb+/+; P301S+	77	1	100000054	133.092	10
															Ikbkb+/+; P301S+	77	1	100000060	158.272	10
															Ikbkb+/+; P301S+	77	1	100000063	221.36	22
															Ikbkb+/+; P301S+	77	1	100000066	122.896	7
															Ikbkb+/+; P301S+	77	1	100000070	203.269	17
															Ikbkb+/+; P301S+	77	1	100000075	261.172	21
															Ikbkb+/+; P301S+	77	1	100000077	124.774	13
															Ikbkb+/+; P301S+	77	1	100000078	132.194	11
															Ikbkb+/+; P301S+	77	1	100000081	246.401	23
															Ikbkb+/+; P301S+	77	1	100000083	243.554	19
															Ikbkb+/+; P301S+	77	1	100000087	357.18	34
															Ikbkb+/+; P301S+	77	1	100000088	201.479	20
															Ikbkb+/+; P301S+	77	1	100000089	127.607	9
															Ikbkb+/+; P301S+	77	1	100000092	205.009	19
															Ikbkb+/+; P301S+	77	1	100000093	133.093	11
															Ikbkb+/+; P301S+	77	1	100000097	144.801	10
															Ikbkb+/+; P301S+	77	1	100000100	253.648	23
															Ikbkb+/+; P301S+	77	1	100000102	312.156	28
															Ikbkb+/+; P301S+	77	1	100000103	193.786	19
															Ikbkb+/+; P301S+	77	1	100000104	160.618	14
															Ikbkb+/+; P301S+	77	1	100000106	127.662	6
															Ikbkb+/+; P301S+	77	1	100000107	163.177	16
															Ikbkb+/+; P301S+	77	1	100000108	149.394	13
															Ikbkb+/+; P301S+	77	1	100000111	227.001	18
															Ikbkb+/+; P301S+	77	1	100000112	126.85	10
															Ikbkb+/+; P301S+	77	1	100000115	141.58	11
															Ikbkb+/+; P301S+	77	1	100000117	229.911	20
															Ikbkb+/+; P301S+	77	1	100000118	121.771	12
															Ikbkb+/+; P301S+	77	1	100000122	176.183	14
															Ikbkb+/+; P301S+	77	1	100000124	152.397	13
															Ikbkb+/+; P301S+	77	1	100000125	303.454	32
															Ikbkb+/+; P301S+	77	1	100000126	303.202	30
															Ikbkb+/+; P301S+	77	1	100000127	278.799	22
															Ikbkb+/+; P301S+	77	1	100000129	157.524	13
															Ikbkb+/+; P301S+	77	1	100000133	264.963	24
															Ikbkb+/+; P301S+	77	1	100000134	203.918	14
															Ikbkb+/+; P301S+	77	1	100000136	261.676	23
															Ikbkb+/+; P301S+	77	1	100000138	224.138	21
															Ikbkb+/+; P301S+	77	1	100000140	255.922	20
															Ikbkb+/+; P301S+	77	1	100000141	144.399	10
															Ikbkb+/+; P301S+	77	1	100000143	143.648	10
															Ikbkb+/+; P301S+	77	1	100000145	172.81	14
															Ikbkb+/+; P301S+	77	1	100000146	142.53	10
															Ikbkb+/+; P301S+	77	1	100000147	134.924	10
															Ikbkb+/+; P301S+	77	1	100000153	164.156	14
															Ikbkb+/+; P301S+	77	1	100000155	178.1	12
															Ikbkb+/+; P301S+	77	1	100000156	122.828	8
															Ikbkb+/+; P301S+	77	1	100000159	170.698	12
															Ikbkb+/+; P301S+	77	1	100000160	232.498	20
															Ikbkb+/+; P301S+	77	1	100000161	163.047	10
															Ikbkb+/+; P301S+	77	1	100000163	180.495	10
															Ikbkb+/+; P301S+	77	1	100000164	122.744	8
															Ikbkb+/+; P301S+	77	1	100000165	146.114	10
															Ikbkb+/+; P301S+	77	1	100000166	120.89	7
															Ikbkb+/+; P301S+	77	1	100000171	175.225	13
															Ikbkb+/+; P301S+	77	1	100000172	135.574	9
															Ikbkb+/+; P301S+	77	1	100000173	294.317	32
															Ikbkb+/+; P301S+	77	1	100000174	168.112	14
															Ikbkb+/+; P301S+	77	1	100000177	264.398	27
															Ikbkb+/+; P301S+	77	1	100000178	126.788	9
															Ikbkb+/+; P301S+	77	1	100000179	253.591	26
															Ikbkb+/+; P301S+	77	1	100000180	282.66	23
															Ikbkb+/+; P301S+	77	1	100000181	188.065	19
															Ikbkb+/+; P301S+	77	1	100000182	150.316	11
															Ikbkb+/+; P301S+	77	1	100000183	330.82	37
															Ikbkb+/+; P301S+	77	1	100000184	301.018	30
															Ikbkb+/+; P301S+	77	1	100000186	163.302	9
															Ikbkb+/+; P301S+	77	1	100000190	134.644	6
															Ikbkb+/+; P301S+	77	1	100000192	207.657	18
															Ikbkb+/+; P301S+	77	1	100000196	339.311	35
															Ikbkb+/+; P301S+	77	1	100000197	188.854	18
															Ikbkb+/+; P301S+	77	1	100000198	276.028	27
															Ikbkb+/+; P301S+	77	1	100000199	153.498	10
															Ikbkb+/+; P301S+	77	1	100000200	195.391	12
															Ikbkb+/+; P301S+	77	1	100000202	139.085	13
															Ikbkb+/+; P301S+	77	1	100000203	124.202	5
															Ikbkb+/+; P301S+	77	1	100000204	159.856	12
															Ikbkb+/+; P301S+	77	1	100000207	164.145	12
															Ikbkb+/+; P301S+	77	1	100000208	190.439	13
															Ikbkb+/+; P301S+	77	1	100000209	141.705	14
															Ikbkb+/+; P301S+	77	1	100000211	341.855	30
															Ikbkb+/+; P301S+	77	1	100000212	132.565	9
															Ikbkb+/+; P301S+	77	1	100000216	168.971	15
															Ikbkb+/+; P301S+	77	1	100000219	123.018	10
															Ikbkb+/+; P301S+	77	1	100000220	492.535	46
															Ikbkb+/+; P301S+	77	1	100000221	189.182	19
															Ikbkb+/+; P301S+	77	1	100000222	264.812	29
															Ikbkb+/+; P301S+	77	1	100000223	133.462	11
															Ikbkb+/+; P301S+	77	1	100000227	122.061	8
															Ikbkb+/+; P301S+	77	1	100000229	153.055	11
															Ikbkb+/+; P301S+	77	1	100000241	206.508	20
															Ikbkb+/+; P301S+	77	1	100000247	187.087	15
															Ikbkb+/+; P301S+	77	1	100000249	190.293	13
															Ikbkb+/+; P301S+	77	1	100000256	126.622	9
															Ikbkb+/+; P301S+	77	1	100000261	195.588	18
															Ikbkb+/+; P301S+	77	1	100000262	138.245	10
															Ikbkb+/+; P301S+	77	1	100000263	139.675	8
															Ikbkb+/+; P301S+	77	1	100000270	124.796	8
															Ikbkb+/+; P301S+	77	1	100000271	120.606	7
															Ikbkb+/+; P301S+	77	1	100000272	359.349	35
															Ikbkb+/+; P301S+	77	1	100000275	123.905	10
															Ikbkb+/+; P301S+	77	1	100000276	122.469	13
															Ikbkb+/+; P301S+	77	1	100000279	123.477	12
															Ikbkb+/+; P301S+	77	1	100000291	181.465	14
															Ikbkb+/+; P301S+	77	1	100000294	150.066	11
															Ikbkb+/+; P301S+	77	1	100000301	183.946	14
															Ikbkb+/+; P301S+	77	1	100000303	155.592	11
															Ikbkb+/+; P301S+	77	1	100000304	177.135	16
															Ikbkb+/+; P301S+	77	1	100000305	167.06	14
															Ikbkb+/+; P301S+	77	1	100000306	163.669	14
															Ikbkb+/+; P301S+	77	1	100000314	122.537	8
															Ikbkb+/+; P301S+	77	1	100000317	269.996	21
															Ikbkb+/+; P301S+	77	1	100000318	149.893	11
															Ikbkb+/+; P301S+	77	1	100000319	197.108	16
															Ikbkb+/+; P301S+	77	1	100000320	123.263	10
															Ikbkb+/+; P301S+	77	1	100000323	193.483	16
															Ikbkb+/+; P301S+	77	1	100000332	204.634	18
															Ikbkb+/+; P301S+	77	1	100000333	253.481	20
															Ikbkb+/+; P301S+	77	1	100000335	133.382	12
															Ikbkb+/+; P301S+	77	1	100000341	142.503	9
															Ikbkb+/+; P301S+	77	1	100000343	152.293	14
															Ikbkb+/+; P301S+	77	1	100000344	154.674	12
															Ikbkb+/+; P301S+	77	1	100000345	285.039	24
															Ikbkb+/+; P301S+	77	1	100000351	130.1	8
															Ikbkb+/+; P301S+	77	1	100000352	208.792	22
															Ikbkb+/+; P301S+	77	1	100000353	135.105	11
															Ikbkb+/+; P301S+	77	1	100000354	184.24	19
															Ikbkb+/+; P301S+	77	1	100000356	158.324	14
															Ikbkb+/+; P301S+	77	1	100000357	244.259	20
															Ikbkb+/+; P301S+	77	1	100000358	212.405	24
															Ikbkb+/+; P301S+	77	1	100000359	304.346	26
															Ikbkb+/+; P301S+	77	1	100000362	289.706	28
															Ikbkb+/+; P301S+	77	1	100000364	243.156	19
															Ikbkb+/+; P301S+	77	1	100000365	542.353	55
															Ikbkb+/+; P301S+	77	1	100000366	448.806	38
															Ikbkb+/+; P301S+	77	1	100000368	289.781	32
															Ikbkb+/+; P301S+	77	1	100000369	122.188	12
															Ikbkb+/+; P301S+	77	1	100000370	203.924	15
															Ikbkb+/+; P301S+	77	1	100000372	132.293	14
															Ikbkb+/+; P301S+	77	1	100000374	281.554	30
															Ikbkb+/+; P301S+	77	1	100000377	221.28	18
															Ikbkb+/+; P301S+	77	1	100000378	204.287	13
															Ikbkb+/+; P301S+	77	1	100000379	356.527	41
															Ikbkb+/+; P301S+	77	1	100000381	155.328	11
															Ikbkb+/+; P301S+	77	1	100000382	317.511	27
															Ikbkb+/+; P301S+	77	1	100000384	175.934	14
															Ikbkb+/+; P301S+	77	1	100000386	198.804	19
															Ikbkb+/+; P301S+	77	1	100000388	191.121	13
															Ikbkb+/+; P301S+	77	1	100000389	256.787	22
															Ikbkb+/+; P301S+	77	1	100000390	332.84	33
															Ikbkb+/+; P301S+	77	1	100000391	204.788	16
															Ikbkb+/+; P301S+	77	1	100000394	425.984	34
															Ikbkb+/+; P301S+	77	1	100000396	249.44	28
															Ikbkb+/+; P301S+	77	1	100000399	202.032	14
															Ikbkb+/+; P301S+	77	1	100000400	145.32	15
															Ikbkb+/+; P301S+	77	1	100000402	325.905	29
															Ikbkb+/+; P301S+	77	1	100000404	153.823	10
															Ikbkb+/+; P301S+	77	1	100000405	144.044	13
															Ikbkb+/+; P301S+	77	1	100000407	133.134	9
															Ikbkb+/+; P301S+	77	1	100000408	158.375	12
															Ikbkb+/+; P301S+	77	1	100000411	255.489	18
															Ikbkb+/+; P301S+	77	1	100000412	265.839	26
															Ikbkb+/+; P301S+	77	1	100000413	126.743	13
															Ikbkb+/+; P301S+	77	1	100000416	174.108	17
															Ikbkb+/+; P301S+	77	1	100000420	219.929	21
															Ikbkb+/+; P301S+	77	1	100000422	270.498	31
															Ikbkb+/+; P301S+	77	1	100000423	209.786	16
															Ikbkb+/+; P301S+	77	1	100000424	293.327	24
															Ikbkb+/+; P301S+	77	1	100000425	159.956	18
															Ikbkb+/+; P301S+	77	1	100000428	188.623	14
															Ikbkb+/+; P301S+	77	1	100000430	365.73	31
															Ikbkb+/+; P301S+	77	1	100000431	240.497	21
															Ikbkb+/+; P301S+	77	1	100000432	176.264	18
															Ikbkb+/+; P301S+	77	1	100000434	205.401	18
															Ikbkb+/+; P301S+	77	1	100000435	164.277	14
															Ikbkb+/+; P301S+	77	1	100000436	258.42	22
															Ikbkb+/+; P301S+	77	1	100000437	227.221	21
															Ikbkb+/+; P301S+	77	1	100000438	200.905	17
															Ikbkb+/+; P301S+	77	1	100000439	131.094	11
															Ikbkb+/+; P301S+	77	1	100000441	408.794	38
[truncated: 5,407 more rows]
[truncated: 23 more columns]

## Sheet: Figure 6
Figure 6b,c									Fig 6h	Mean intensity per cell														Fig. 6i	% of LAMP1+ puncta positive for dendra														Fig. 6k	LAMP1+ puncta per cell
									Cell #	UT+NL	K18+NL	TCPA+NL	K18+TCPA+NL											Cell #	UT+NL	K18+NL	TCPA+NL	K18+TCPA+NL											Cell #	UT	K18	TCPA	K18+TCPA
		Ikbkb+/+; P301S+				Ikbkb-/-; P301S+			1	9.218	12.264	11.549	7.301											1	30	46.2	34.1	38.7											1	30	52	41	31
	Mouse #	Hippocampous % MC1 area	Cortex % MC1 area		Mouse #	Hippocampous % MC1 area	Cortex % MC1 area		2	5.263	12.337	6.438	7.278											2	31.3	10.6	28.3	40											2	32	47	53	40
	77	0.0330259	0.00795271		79	0.00527846	0.0179053		3	7.514	5.837	11.497	12.746											3	30	3.1	42.3	17.5											3	30	64	52	40
	77	0.0144051	0.00800487		79	0.0419279	0.0168995		4	11.71	4.125	8.539	10.959											4	28.6	18.3	80.5	80											4	35	60	41	15
	77	0.0160957	0.0238681		79	0.015453	0.0242523		5	12.495	4.952	5.317	9.751											5	10.9	4.3	17.2	6.5											5	55	46	29	31
	77	0.0304918	0.0304706		79	0.01931	0.0201593		6	11.478	3.19	9.337	2.084											6	44.4	15.5	57.8	35.5											6	27	58	45	31
	77	0.0468034	0.0305496		79	0.0489252	0.0193527		7	15.967	13.42	8.528	14.216											7	28.2	37.5	18.2	38.6											7	39	32	22	44
	77	0.092235	0.0445677		79	0.0262659	0.040804		8	4.773	3.498	14.067	10.133											8	38.9	42	50	27											8	18	50	8	37
	77	0.0980002	0.0120369		79	0.0261275	0.0114892		9	12.157	8.596	19.404	6.286											9	4.3	46.9	26.1	50											9	23	32	23	28
	77	0.149132	0.0509684		79	0.0294888	0.0271033		10	12.609	4.011	12.491	11.431											10	25.9	10.9	65.7	15.3											10	27	46	35	59
	87	0.0101566	0.0173407		79	0.0370222	0.026093		11	10.225	5.713	6.642	11.821											11	37.7	16.4	30.8	23.6											11	53	67	13	55
	87	0.0434046	0.00930149		85	0.00446653	0.0197092		12	1.887	4.05	7.037	8.946											12	23.7	36	32.8	42.6											12	38	25	64	61
	87	0.041621	0.00783798		85	0.0705694	0.00844762		13	5.175	10.336	14.693	15.463											13	25	33.3	12.7	20.8											13	28	21	55	53
	87	0.0536132	0.0150572		85	0.0695252	0.0219847		14	6.553	10.545	16.197	12.256											14	26.4	20.9	26.9	33.9											14	53	43	52	59
	87	0.0314161	0.0180316		85	0.0867025	0.0229809		15	9.704	6.913	8.473	10.829											15	18.1	36.2	18.2	37.1											15	83	47	22	35
	87	0.079869	0.0317056		85	0.0467103	0.0167059		16	14.042	10.907	6.214	7.501											16	32.6	31.7	35.8	37.5											16	43	41	67	48
	87	0.159513	0.0189059		85	0.074658	0.0328805		17	6.588	9.257	17.295	7.59											17	62.2	15.2	23.9	33.3											17	37	33	88	30
	87	0.061188	0.0233062		85	0.0467052	0.039444		18	6.618	11.021	20.472	5.793											18	26.3	4.8	37.5	41.2											18	19	21	32	34
	100	0	0.007159		85	0.0719909	0.0384949		19	17.32	8.095	15.105	7.165											19	40.9	27.5	19.4	35.3											19	22	51	62	17
	100	0.000936747	0.00984913		85	0.0581268	0.0522411		20	16.398	6.588	7.068	8.424											20	47.4	9.6	21.3	16.7											20	19	114	47	30
	100	0.00149389	0.00564547		91	1.07092	0.0963632		21	14.018	12.232	9.77	15.143											21	42.4	59.1	35.8	31.6											21	59	22	53	38
	100	0.00351556	0.0125393		91	0.642388	0.110881		22	2.336	8.543	9.489	8.64											22	31.3	11.7	33.3	22.7											22	64	77	15	75
	100	0.0246637	0.0296004		91	0.941517	0.230996		23	6.493	10.139	8.293	3.483											23	36.5	3.5	24	53.8											23	52	86	25	39
	100	0.01054	0.0142176		91	0.824075	0.300466		24	11.633	7.132	11.521	9.751											24	23.5	2.6	30.6	45.2											24	51	38	36	73
	100	0.00809214	0.0194871		91	0.665488	0.161257		25	16.737	10.618	18.94	7.768											25	20.6	17.8	67.7	23.2											25	34	45	31	69
	107	0.0193299	0.00323581		91	0.408198	0.132073		26	13.038	4.705	15.767	6.987											26	29.1	33.3	11.6	8.9											26	55	81	147	56
	107	0.0144553	0.00958847		92	0.596514	0.0251814		27	9.94	13.556	14.97	3.78											27	46.9	35.9	15.5	23.7											27	32	64	71	59
	107	0.0136653	0.0102294		92	0.487401	0.0417413		28	15.907	8.67	14.008	15.024											28	21.1	19.4	34.3	32.4											28	76	67	70	37
	107	0.00791685	0.0145176		92	0.48142	0.068608		29	8.949	9.84	24.205	7.181											29	20.3	16.7	22.6	23											29	59	96	53	61
	107	0.0122587	0.0139972		92	0.114686	0.0896105		30	11.238	9.639	5.362	5.699											30	19.4	13.8	30.8	23.6											30	31	109	65	55
	107	0.0152661	0.0105987		92	0.143042	0.126683		31	8.006	10.535	6.443	8.967											31	11.4	25.7	46.3	32.8											31	88	136	54	61
	107	0.036779	0.011345		92	0.218238	0.176436		32	4.817	10.228	25.082	12.49											32	15.2	10.5	41.4	33.3											32	66	57	58	36
	107	0.0438709	0.026102		92	0.466153	0.189254		33	3.491	6.57	8.84	20.051											33	16.6	15.6	26.3	38.9											33	145	77	76	36
	123	0	0.00849545		93	0.0377902	0.0171149		34	9.046	1.502	15.421	12.202											34	28.6	30.5	39	39.2											34	77	82	82	79
	123	0.00155835	0.0110388		93	0.44554	0.0389885		35	8.866	4.789	12.841	15.079											35	6.7	13.6	6.5	19.6											35	45	59	62	46
	123	0.00239562	0.00685189		93	0.101341	0.0292615		36	16.278	5.522	5.691	5.456											36	41.3	16.7	28.7	21.1											36	80	78	87	38
	123	0.007404	0.0182344		93	0.389421	0.036815		37	8.331	22.036	17.366	19.354											37	30.6	12.5	19.7	24.5											37	62	56	76	53
	123	0.00500374	0.0185104		93	0.198344	0.0339631		38	16.226	8.395	11.897	15.772											38	42.7	13.4	22.8	37.7											38	103	82	57	69
	123	0	0.0198525		93	0.529579	0.0737333		39	9.655	15	15.667	14.959											39	45.9	2.8	26.3	30.2											39	85	36	19	43
	123	0.00867477	0.00674195		93	0.324876	0.0234483		40	2.491	7.798	7.378	15.685											40	12.5	22	26.7	20.8											40	72	41	30	72
	129	0.0373846	0.021151		93	0.925884	0.0772804		41	4.501	7.358	4.187	18.644											41	56.8	57.5	52.3	46											41	37	73	132	87
	129	0.0539632	0.012678		97	0.789393	0.164767		42	8.592	3.768	20.354	17.827											42	63.8	50	34.4	45.5											42	69	80	61	88
	129	0.0603397	0.013436		97	0.297424	0.265749		43	11.525	15.753	19.351	5.509											43	64.4	54.1	66.2	29.2											43	45	109	130	48
	129	0.0406355	0.0205611		97	0.0290757	0.1909		44	7.759	11.598	16.551	4.138											44	48.7	29.6	19.7	60.5											44	39	27	76	76
	129	0.0552459	0.0296771		97	0.0460915	0.166114		45	13.642	7.056	14.506	14.779											45	40	32.7	78.7	58.4											45	35	49	47	77
	129	0.0247381	0.0532896		97	0.703631	0.339056		46	4.736	7.036	7.482	15.813											46	50.4	17.6	60.4	43.7											46	113	74	101	151
	129	0.0210133	0.030662		97	0.00917776	0.0914162		47	26.618	5.814	8.151	9.369											47	69.4	50	32.9	35.4											47	62	100	85	99
	129	0.0109657	0.0704058		97	0.26714	0.332706		48	3.049	1.382	20.194	14.061											48	43.8	29.2	32.7	73.6											48	64	195	55	53
	132	0.123106	0.0154135		97	0.55242	0.364305		49	24.179	6.111	18.375	13.735											49	42.6	27.9	26.9	49.1											49	108	68	67	53
	132	0.082326	0.0215598		97	0.493845	0.136333		50	19.249	2.619	13.611	15.617											50	56.4	38.2	65.2	52.5											50	55	55	115	59
	132	0.0434859	0.0414503		101	0.713015	0.0266249		51	23.034	13.118	11.906	13.556											51	50.6	43	54.8	55.4											51	79	100	84	65
	132	0.0797472	0.0331779		101	0.416914	0.0406		52	6.433	7.071	22.87	8.035											52	48.7	79.5	55.4	74.6											52	39	44	65	138
	132	0.0636804	0.0425707		101	0.067543	0.0713122		53	12.912	3.634	14.888	9.959											53	47.9	76.3	40	58.9											53	48	97	110	90
	132	0.0759255	0.0183898		101	0.138705	0.0931421		54	13.377	4.364	16.032	10.457											54	49	45.2	62.2	48.1											54	49	115	82	81
	132	0.095027	0.0333314		101	0.0151374	0.0381434		55	24.88	7.591	42.378	25.268											55	31.6	43.1	45.7	40.6											55	38	116	81	64
	132	0.0671894	0.0272561		101	0.0857194	0.102595		56	21.474	8.127	21.107	18.685											56	73.5	50.7	58.6	36.5											56	49	75	87	63
	133	0.0284545	0.0153269		101	0.167974	0.135326		57	17.206	7.866	22.703	23.154											57	32.8	46.5	63.3	20.4											57	186	99	98	49
	133	0.0316333	0.0212044		108	0.176204	0.00319359		58	23.712	14.305	54.241	23.31											58	46.2	52.7	55.1	9.6											58	117	91	49	52
	133	0.024909	0.0145318		108	0.121023	0.00102246		59	16.275	2.077	20.706	14.048											59	63.1	40.4	86.1	37											59	65	114	36	27
	133	0.0248836	0.0179112		108	0	0		60	8.121	9.674	17.22	9.245											60	37.7	50.5	44.4	25											60	61	93	36	4
	133	0.0352932	0.0167972		108	0.126074	0.00746025		61	12.303	11.584	17.674	18.729
	133	0.0515631	0.0279998		108	0	0.0103495		62	16.249	10.197	21.314	20.269											mean	36.21	29.31	38.41	35.96											mean	56.75	68.55	60.25	54.95
	133	0.0262077	0.0457877		108	0.0743113	0.00710046		63	20.857	9.72	16.242	20.569											s.e.m	2.04795	2.35255	2.38154	2.00792											s.e.m	4.0249	4.17721	3.87418	3.31306
	133	0.0316709	0.0440622		108	0.0243225	0.00358874		64	13.059	4.146	27.364	12.717
	136	0.0121336	0.01742		108	0.0368138	0.00631526		65	19.925	9.92	24.683	10.037
	136	0.01601	0.0163265		108	0.0307918	0.0227632		66	11.164	16.82	11.591	13.558											One Way ANOVA with Tukey post-hoc test															One Way ANOVA with Tukey post-hoc test
	136	0.00419786	0.00343533		117	0.146078	0.00723735		67	23.115	12.952	34.519	24.591											ANOVA summary															ANOVA summary
	136	0.0264585	0.00847271		117	0.0970405	0.00782019		68	15.021	4.045	18.585	18.903											F	3.127														F	2.4
	136	0.0262973	0.0103215		117	0.130813	0.0195451		69	18.106	7.778	24.18	19.111											P value	0.0265														P value	0.0685
	136	0.0689157	0.0167877		117	0.249071	0.0120826		70	26.185	16.873	26.346	13.571											P value summary	*														P value summary	ns
	136	0.0421908	0.0389423		117	0.165032	0.032921		71	20.025	4.414	19.964	12.155											Significant diff. among means (P < 0.05)?	Yes														Significant diff. among means (P < 0.05)?	No
	136	0.0206655	0.0427989		117	0.214182	0.0200485		72	9.766	15.363	13.017	17.451											R squared	0.03823														R squared	0.02961
	136	0.0392402	0.0341213		117	0.142674	0.0239333
	136	0.0333873	0.0386907		117	0.325805	0.0453723		mean	12.3922	8.51719	15.6612	12.4766											ANOVA table	SS	DF	MS	F (DFn, DFd)	P value										ANOVA table	SS	DF	MS	F (DFn, DFd)	P value
					118	0.285031	0.0113788		s.e.m	0.729627	0.481582	0.991049	0.62642											Treatment (between columns)	2781	3	926.9	F (3, 236) = 3.127	P=0.0265										Treatment (between columns)	6550	3	2183	F (3, 236) = 2.400	P=0.0685
					118	0.305883	0.0233616																	Residual (within columns)	69955	236	296.4												Residual (within columns)	214684	236	909.7
					118	0.37224	0.0201775		One Way ANOVA with Tukey post-hoc test															Total	72736	239													Total	221234	239
					118	0.199245	0.0285251		ANOVA summary
					118	0.340431	0.0394255		F	15.76														Tukey's multiple comparisons test	Mean Diff.	95.00% CI of diff.	Below threshold?	Summary	Adjusted P Value	Mean 1	Mean 2	Mean Diff.	SE of diff.	n1	n2	q	DF		Tukey's multiple comparisons test	Mean Diff.	95.00% CI of diff.	Below threshold?	Summary	Adjusted P Value	Mean 1	Mean 2	Mean Diff.	SE of diff.	n1
					118	0.235938	0.0678391		P value	<0.0001														UT+NL vs. K18+NL	6.902	-1.232 to 15.03	No	ns	0.1274	36.21	29.31	6.902	3.143	60	60	3.105	236		UT vs. K18	-11.8	-26.05 to 2.448	No	ns	0.1427	56.75	68.55	-11.8	5.507	60
					118	0.222031	0.0423118		P value summary	****														UT+NL vs. TCPA+NL	-2.193	-10.33 to 5.940	No	ns	0.8979	36.21	38.41	-2.193	3.143	60	60	0.9868	236		UT vs. TCPA	-3.5	-17.75 to 10.75	No	ns	0.9204	56.75	60.25	-3.5	5.507	60
					130	1.1111	0.0152296		Significant diff. among means (P < 0.05)?	Yes														UT+NL vs. K18+TCPA+NL	0.2583	-7.875 to 8.392	No	ns	0.9998	36.21	35.96	0.2583	3.143	60	60	0.1162	236		UT vs. K18+TCPA	1.8	-12.45 to 16.05	No	ns	0.9879	56.75	54.95	1.8	5.507	60
					130	0.662533	0.0260687		R squared	0.1427														K18+NL vs. TCPA+NL	-9.095	-17.23 to -0.9618	Yes	*	0.0215	29.31	38.41	-9.095	3.143	60	60	4.092	236		K18 vs. TCPA	8.3	-5.948 to 22.55	No	ns	0.4347	68.55	60.25	8.3	5.507	60
					130	0.106657	0.0385193																	K18+NL vs. K18+TCPA+NL	-6.643	-14.78 to 1.490	No	ns	0.1518	29.31	35.96	-6.643	3.143	60	60	2.989	236		K18 vs. K18+TCPA	13.6	-0.6479 to 27.85	No	ns	0.0674	68.55	54.95	13.6	5.507	60
					130	0.13107	0.0282639		ANOVA table	SS	DF	MS	F (DFn, DFd)	P value										TCPA+NL vs. K18+TCPA+NL	2.452	-5.682 to 10.58	No	ns	0.8635	38.41	35.96	2.452	3.143	60	60	1.103	236		TCPA vs. K18+TCPA	5.3	-8.948 to 19.55	No	ns	0.7709	60.25	54.95	5.3	5.507	60
					130	0.393472	0.027701		Treatment (between columns)	1846	3	615.4	F (3, 284) = 15.76	P<0.0001
					130	0.319938	0.0404911		Residual (within columns)	11088	284	39.04
					130	0.289356	0.113054		Total	12934	287
					130	0.363629	0.198902
					131	0.654816	0.0174456		Tukey's multiple comparisons test	Mean Diff.	95.00% CI of diff.	Below threshold?	Summary	Adjusted P Value	Mean 1	Mean 2	Mean Diff.	SE of diff.	n1	n2	q	DF
					131	0.424362	0.0416434		UT+NL vs. K18+NL	3.875	1.184 to 6.566	Yes	**	0.0014	12.39	8.517	3.875	1.041	72	72	5.262	284
					131	0.381324	0.072176		UT+NL vs. TCPA+NL	-3.269	-5.960 to -0.5777	Yes	*	0.0101	12.39	15.66	-3.269	1.041	72	72	4.439	284
					131	0.376007	0.0398509		UT+NL vs. K18+TCPA+NL	-0.08437	-2.776 to 2.607	No	ns	0.9998	12.39	12.48	-0.08437	1.041	72	72	0.1146	284
					131	0.144547	0.0269708		K18+NL vs. TCPA+NL	-7.144	-9.835 to -4.453	Yes	****	<0.0001	8.517	15.66	-7.144	1.041	72	72	9.702	284
					131	0.40882	0.048121		K18+NL vs. K18+TCPA+NL	-3.959	-6.651 to -1.268	Yes	**	0.001	8.517	12.48	-3.959	1.041	72	72	5.377	284
					131	0.36415	0.0683961		TCPA+NL vs. K18+TCPA+NL	3.185	0.4933 to 5.876	Yes	*	0.013	15.66	12.48	3.185	1.041	72	72	4.325	284
					131	0.529394	0.0274734
	STATA mixed model	P Value
	Hippocampus Ikbkb+/+, P301S+ vs Ikbkb-/-, P301S+	<0.001
	Cortex Ikbkb+/+, P301S+ vs Ikbkb-/-, P301S+	0.027
[truncated: 3 more columns]
